# Supplementary material for: Construction of ceRNA prognostic model based on the CCR7/CCL19 chemokine axis as a biomarker in breast cancer
Source: BMC Med Genomics. 2023 Oct 21;16:254. doi: 10.1186/s12920-023-01683-9 (PMC10590005; doi:10.1186/s12920-023-01683-9)
Supplement: Supplementary file 1 — Additional file 1: Supplement 1. Survival data and RNA expression in the TCGA-BRCA database. [file 12920_2023_1683_MOESM1_ESM.txt]

Supplement 1 Survival data and RNA expression in the TCGA-BRCA database.
id	futime	fustat	TRG-AS1	AC010327.5	CCR7	CCL19	hsa-let-7b-5p
TCGA-E2-A15G	554	0	0.1050212	0.2125469	0.6139425	2.539904	43394.33
TCGA-E2-A1B5	984	0	1.575219	0.2368232	49.02587	730.4419	15060.88
TCGA-EW-A2FS	1604	0	0.9121916	0.2015897	3.328003	60.25204	24524.42
TCGA-EW-A1P7	915	0	1.774593	0.3875952	18.57896	240.4431	29407.28
TCGA-LL-A5YO	440	0	1.44831	0.5879613	25.05281	279.2139	6245.861
TCGA-BH-A1FN	2192	1	0.09270298	0.6842494	0.2514348	0.2028952	55164.39
TCGA-A7-A3RF	408	0	0.05682625	0.4552388	0.2222466	0.1699028	12521.88
TCGA-E9-A1NG	786	1	0.261237	0.1676379	0.2413244	0.2032035	20174.8
TCGA-D8-A1XB	552	0	0.09447963	0.2337041	0.293878	2.064555	30852.12
TCGA-A8-A07F	577	0	0.3010701	0.2287869	0.843398	0.9197025	15422.62
TCGA-AR-A5QQ	322	1	0.6300955	0.3939697	6.4702215	41.6057783	7746.452
TCGA-A2-A3XT	2525	0	0.4810604	0.364222	2.422124	26.41608	25458.83
TCGA-OL-A5RY	752	0	0.8697493	0.2873862	14.61472	197.3734	12634.06
TCGA-A7-A26I	661	0	0.5225274	1.005015	0.6956925	0.3545614	9298.704
TCGA-LL-A50Y	762	0	0.2429284	0.4053958	1.663314	26.84422	23853.38
TCGA-C8-A1HO	375	0	0.1706215	0.206228	0.6263235	0.7935435	58510.49
TCGA-AR-A24L	2866	1	0.1238968	0.2293667	0.6215633	1.026114	16276.65
TCGA-A7-A13H	740	0	0.8566652	0.5379718	5.402253	48.1784	20770.11
TCGA-E2-A150	1935	0	0.2393449	0.2741874	1.9335	17.04259	10994.8
TCGA-A7-A0DC	906	0	0.4668789	0.7379157	1.405849	0.779934	20959.16
TCGA-BH-A0BA	1132	0	0.6614149	0.4056374	2.093474	25.11163	57627.31
TCGA-EW-A1PB	608	0	1.167719	0.1481684	2.56791	5.817653	13764.4
TCGA-A2-A4S2	643	0	0.6374847	0.6864378	4.441315	17.65894	23991.6
TCGA-A7-A0CE	1074	0	0.08701618	0.3624242	1.626055	75.5916	45445.13
TCGA-A8-A091	1004	0	0.1687524	0.3237414	0.8076172	7.329947	81570.88
TCGA-A2-A0EV	968	0	0.3073943	0.1992937	1.886729	11.4585	19341.57
TCGA-UL-AAZ6	518	0	0.1131174	0.7958128	0.3392845	0.9233552	2651.67
TCGA-E2-A576	1043	0	0.09683668	0.3201052	1.283685	19.12176	7348.598
TCGA-A8-A07S	243	0	0.1503167	0.1494406	0.8272751	1.072316	45578.3
TCGA-C8-A12P	358	0	0.1989576	0.1542102	0.522813	1.980042	10397.73
TCGA-EW-A1PF	439	0	0.3380588	0.6238881	2.290755	18.48524	13077.67
TCGA-E9-A1R5	92	0	0.1273554	0.06682358	0.6757647	2.782952	17638.72
TCGA-LL-A5YL	519	0	0.2906368	0.3668374	3.381081	67.57369	9895.59
TCGA-AR-A2LL	1719	0	0.2838407	0.3210164	1.141028	10.40561	25287.32
TCGA-BH-A0DI	912	0	0.2827817	0.1676456	1.869716	34.43405	23130.47
TCGA-D8-A1X8	783	0	0.2506796	0.1769177	1.073285	16.78876	50045.48
TCGA-A2-A0D0	2048	0	0.2654458	0.3816332	1.383012	2.960636	56500.26
TCGA-E9-A54X	375	0	0.01201487	0.4214821	0.05935576	0.3193141	14464.39
TCGA-A7-A0DB	1007	0	0.3086367	0.166569	0.5717716	2.296702	39248.09
TCGA-C8-A26W	381	0	0.6632166	0.5526912	4.116936	54.81349	28758.42
TCGA-E2-A1IN	675	0	0.08597745	0.1778721	0.193495	1.249126	27035.1
TCGA-GM-A2DK	2645	0	0.2516078	0.1537256	2.220184	36.58855	19822.27
TCGA-E2-A15A	710	0	1.078181	0.2128854	15.65139	79.33367	23265.18
TCGA-EW-A3U0	532	0	1.779252	0.3683822	24.90831	143.3589	9672.379
TCGA-PE-A5DD	1953	0	0.5113702	0.5059686	2.011657	30.11044	8149.989
TCGA-BH-A0BC	974	0	0.2309728	0.1162821	4.223588	49.52918	22531.8
TCGA-AR-A0U3	3468	0	0.1736615	0.1802382	2.265791	7.029499	9780.95
TCGA-D8-A27F	488	0	0.09980978	0.1052083	0.7139379	3.34891	55496.1
TCGA-A8-A08O	943	0	0.08254097	0.4385073	0.4757296	5.758348	104233.4
TCGA-BH-A0HB	806	0	0.2305368	0.3719048	3.986136	33.56464	28049.62
TCGA-BH-A1FB	3669	1	1.012434	0.1912411	8.286011	82.85569	22686.94
TCGA-EW-A6S9	463	0	0.1462329	0.1071069	0.6054555	1.354678	17711.23
TCGA-E9-A1R0	860	0	0.4136656	0.1890444	3.647694	45.23423	63984.46
TCGA-BH-A0HN	516	0	0.06236394	0.436016	0.5881714	0.3013491	35979.44
TCGA-E9-A1NH	576	0	0.2398399	0.1550582	0.6500245	2.815237	31205.46
TCGA-D8-A3Z6	563	0	0.05695711	0.3535025	0.518988	2.280679	31724.47
TCGA-B6-A0RV	5156	0	0.4033277	0.1460002	5.775056	56.54963	47031.2
TCGA-A2-A0T1	521	0	0.6931974	0.411114	7.338274	66.32213	25439.04
TCGA-OL-A5RU	1219	0	0.6388401	0.6126211	10.52867	108.6042	17657.64
TCGA-E2-A1B0	1631	0	0.2856271	0.09215543	3.415156	11.28747	15388.69
TCGA-B6-A401	2596	0	0.4131442	0.7742049	3.332392	32.89921	25026.82
TCGA-E2-A154	591	0	0.1343928	0.2128623	0.3848847	0.2174079	13261.17
TCGA-AO-A0JI	1528	0	0.2029093	0.1216763	1.893443	11.95967	70412.4
TCGA-BH-A0HA	1611	0	0.3220221	0.1213995	4.671174	45.28318	26668.5
TCGA-E2-A1IU	337	0	0.20981	0.1726112	1.92132	31.30737	35885.53
TCGA-BH-A18T	224	1	0.1175903	0.1959876	0.6150902	14.65142	17249.05
TCGA-BH-A203	1174	1	0.4535922	0.2124302	3.117411	15.24301	31575.4
TCGA-AR-A2LO	935	0	0.6908009	0.4703009	8.787412	140.3378	11504.01
TCGA-E2-A15K	275	0	0.05597732	0.1278139	0.48217	0.5264118	20347.1
TCGA-BH-A201	856	0	0.1640047	0.1741995	0.8791691	10.05279	25018.27
TCGA-C8-A8HQ	380	0	0.4878602	0.3754006	2.152792	15.68034	31958.4
TCGA-B6-A0RL	2469	1	0.04604589	0.6419749	0.2085192	1.305325	20769.48
TCGA-A2-A0SU	1662	0	0.2352927	0.1360562	2.54619	28.94373	42573.19
TCGA-AO-A1KR	2513	0	0.4107093	0.3887267	1.140672	6.516565	28430.31
TCGA-GM-A3XG	1330	0	0.1284332	0.2978357	1.123566	43.17843	22284.73
TCGA-E9-A1R6	339	0	0.09095684	0.4266047	0.2282383	0.06906633	17493.58
TCGA-3C-AALI	4005	0	0.6596655	0.6332991	6.068608	14.09275	23301.99
TCGA-BH-A0B6	2483	0	1.073595	0.338769	15.12714	180.8822	55507.6
TCGA-AR-A24W	1550	0	0.1581245	0.1515885	0.6441189	2.831097	52786.83
TCGA-AC-A7VB	250	0	0.05805097	0.4846313	1.469762	1.079957	7708.335
TCGA-AR-A2LE	4239	0	0.2194882	0.160946	0.8721655	5.909331	34812.66
TCGA-D8-A27R	307	0	0.3585972	0.454122	3.465379	19.61233	17042.75
TCGA-AR-A1AS	1150	0	0.05306956	0.1288857	0.139826	0	43185.25
TCGA-A7-A4SA	454	0	0.8546112	0.8088693	13.14894	61.22243	5302.336
TCGA-E9-A247	828	0	0.1461748	0.2201568	0.621369	4.806343	20285.12
TCGA-EW-A6SB	760	0	2.254976	0.2166476	5.150388	21.74533	5310.555
TCGA-AR-A1AO	2618	0	1.523876	0.2310712	6.434686	81.55613	16365.24
TCGA-C8-A12M	358	0	0.2895552	0.2312172	0.6909016	1.633307	34826.76
TCGA-E9-A227	975	0	0.4920287	0.1521348	5.80671	52.56002	36924.7
TCGA-GM-A5PV	412	0	0.2471525	0.4296582	1.479265	16.64854	21436.05
TCGA-AR-A1AN	2920	0	0.2197547	0.1658391	1.300303	21.32215	37235.43
TCGA-AC-A8OS	70	0	0.8710467	0.5617926	3.310106	41.44004	21776.22
TCGA-BH-A0H9	1247	0	0.05600858	0.1637319	1.029913	10.71732	93580.46
TCGA-BH-A0E2	435	0	0.1633594	0.1667966	0.625264	3.825244	137267.2
TCGA-AC-A2FO	2255	0	0.6606838	0.2397601	11.04475	96.29441	28151.68
TCGA-A8-A0A9	822	0	0.224199	0.3070114	0.5510378	2.739105	57069.19
TCGA-A2-A0ER	2263	0	0.1040329	0.1999132	0.8773361	16.70633	42811.75
TCGA-BH-A0C1	1411	1	0.3697621	0.1470427	2.48687	14.33709	12115.72
TCGA-AO-A12B	2989	0	0.09617051	0.1038051	0.6334677	2.019148	48355.66
TCGA-EW-A1OW	694	0	0.1904039	0.52891	0.9498538	3.482667	19867.33
TCGA-LL-A6FR	489	0	0	0.07012329	0.02852836	0.153473	12550.37
TCGA-OL-A66L	1301	0	0.287446	0.2958036	2.960419	52.2582	7540.089
TCGA-OL-A66J	1996	0	0.2193112	0.5988488	0.8082802	31.19657	23499.05
TCGA-D8-A1JU	447	0	0.4701605	0.1860141	0.6752661	5.392689	45648.43
TCGA-BH-A1FR	1642	1	0.3094861	0.2206023	1.211597	20.85756	35977.58
TCGA-BH-A0H7	702	0	0.1243211	0.3487187	1.206791	15.99846	52112.94
TCGA-B6-A0RS	3063	1	0.3762829	0.1966739	2.869308	13.80223	22030.39
TCGA-LL-A5YP	450	0	0.4838668	0.6736843	1.635979	14.80213	11446.83
TCGA-AC-A2QH	1005	0	0.02703852	0.7296249	0.02226258	0.1437183	6413.796
TCGA-A2-A0YK	588	0	1.44062	0.2127753	13.59518	155.9562	30270.17
TCGA-AO-A03O	2483	1	0.3257248	0.2126509	3.252891	8.517027	6305.908
TCGA-D8-A1JN	620	0	0.3665336	0.1435758	0.8177564	4.964875	11608.34
TCGA-D8-A1XV	461	0	0.07648186	0.08255343	0.25189	0.2439151	5217.497
TCGA-AR-A1AH	3807	0	0.09241508	0.4391236	0.2514323	2.797792	7926.714
TCGA-E9-A1N6	678	1	0.1061748	0.1910059	0.2997278	0.1612435	23014.81
TCGA-W8-A86G	347	0	0.1404646	0.4775888	0.6846697	2.926725	36039.91
TCGA-A2-A1G4	595	0	0.1588637	0.3544921	1.001145	10.78247	36866.37
TCGA-B6-A0WY	3461	1	0.1851528	0.1509293	3.163303	22.49182	21371.14
TCGA-BH-A1EV	365	1	0.1022582	0.08830086	3.724825	0.1304483	13173.6
TCGA-B6-A0IO	5042	0	0.1343245	0.3672394	0.6694099	7.496761	48425.27
TCGA-C8-A12U	385	0	0.4748508	0.1158684	1.921604	10.7135	23750.59
TCGA-D8-A1XW	1309	0	0.4421865	0.3209051	0.4964741	0.8190651	37758.3
TCGA-AO-A0JG	798	0	0.646506	0.2180717	3.903611	44.88298	20880.05
TCGA-A8-A07J	365	0	0.2117492	0.1758147	1.350071	14.08335	45721.4
TCGA-OL-A66O	528	0	0.07120847	0.5070718	0.1758917	1.030349	37405.88
TCGA-D8-A27I	439	0	0.4857757	0.1992844	7.594041	65.58061	17531.66
TCGA-JL-A3YW	360	0	0.6221297	0.3837246	1.592335	9.485837	10347.99
TCGA-B6-A0IM	3873	1	0.09484754	0.3319257	0.7760608	3.072131	61549.19
TCGA-A7-A13D	965	0	0.627054	1.260429	0.4425381	0.6121818	29675.99
TCGA-BH-A1ES	3462	1	0.0501724	2.015205	3.298462	3.2207	34581.85
TCGA-AC-A23G	2248	0	0.2279132	0.194755	1.751454	11.30669	29043.89
TCGA-B6-A0RI	7126	0	0.1341973	0.2544675	0.3225214	0.4434035	69951.33
TCGA-D8-A1Y2	433	0	0.9011221	0.3169655	2.638695	28.32847	13283.97
TCGA-AR-A255	1792	0	0.4832857	0.1863042	2.674745	14.96867	14362.46
TCGA-E9-A1NA	1112	0	0.2346716	0.1468412	0.5824615	0.3073189	21016.05
TCGA-E9-A1RA	976	0	0.1618187	0.3784405	2.567012	19.12328	32241.97
TCGA-AC-A5XU	455	0	0.1495725	1.198235	0.4695201	0.8447141	14702.76
TCGA-BH-A18K	2763	1	0.2099859	0.3528133	0.7242022	4.422447	9808.259
TCGA-E9-A1N4	1000	0	0.6112301	0.142314	1.839369	25.70353	35398.13
TCGA-C8-A138	380	0	0.7895331	0.185562	3.841728	35.14329	29163.47
TCGA-OL-A66H	812	0	0.3582611	0.2582427	2.17396	36.83329	26258.76
TCGA-OL-A66N	792	0	0.3749049	0.3432444	2.241631	123.4311	33572.63
TCGA-AR-A0TZ	3262	1	0.08998543	0.3172359	0.334604	0.6325916	16088.24
TCGA-BH-A28O	1120	0	0.5207327	0.5125447	1.511179	18.78514	34239.89
TCGA-AR-A0TY	1699	1	0.1421956	0.1169847	1.227901	13.77057	35022.34
TCGA-A8-A0A1	365	0	0.7248224	0.1629923	2.735304	11.36535	62882.22
TCGA-E9-A243	612	0	1.983017	0.1121488	9.499265	54.25446	14929.01
TCGA-AR-A251	2387	0	0.1945482	0.1204369	1.8204463	6.8857887	7589.621
TCGA-A8-A09T	579	0	0.1547567	0.2479533	0.143349	0.5655243	46104.24
TCGA-EW-A1IY	258	0	0.925413	0.06818278	5.559916	79.75943	36490.54
TCGA-C8-A26X	376	0	0.7900976	0.08779031	3.237388	33.76987	18256.35
TCGA-AO-A12A	3112	0	0.5195973	0.2373659	1.852757	11.78668	37407.64
TCGA-BH-A0B9	1572	0	0.7538918	0.588366	7.635363	208.4777	14841.83
TCGA-AO-A0JB	1542	0	0.1761868	0.2377169	1.477037	45.9305	46926.29
TCGA-AR-A254	2213	0	0.5842488	0.1422168	2.504436	11.46141	27014.06
TCGA-B6-A402	2281	0	0.06777259	0.4057693	0.209256	0.24766	30035.29
TCGA-EW-A1IX	1208	0	0.264269	0.2729915	0.7751642	8.340248	26377.95
TCGA-BH-A204	2534	1	0.09688071	0.04021987	0.09817626	0	22145.26
TCGA-GM-A2DC	2535	0	0.1380116	0.4485962	0.8470896	8.736215	65392.46
TCGA-B6-A0RU	8605	0	0.1603579	0.2049727	1.056265	9.218868	30582.03
TCGA-E9-A1NI	300	0	0.1184694	0.1370081	0.4273338	1.049504	15810.54
TCGA-AC-A2FG	1853	0	0.2599878	0.175392	1.406712	14.27981	49753.27
TCGA-A1-A0SJ	416	0	0.130364	0.3517827	1.583224	27.73869	49255.07
TCGA-D8-A27N	519	0	0.2592376	0.3357808	0.6716472	1.028854	26868.95
TCGA-BH-A18R	1142	1	0.2239941	0.1263009	2.433361	23.88306	9829.301
TCGA-GM-A2DL	3519	0	0.1800439	0.1551996	0.9059227	15.73717	18856.9
TCGA-AR-A24Q	3088	0	0.4060748	0.1913264	1.677046	19.88826	43859.47
TCGA-E2-A14Q	1163	0	0.2797647	0.9463271	2.394327	24.14865	21426.52
TCGA-C8-A1HF	332	0	0.7067406	0.1669824	1.93611	3.912351	51367.37
TCGA-D8-A1Y0	472	0	0.6778437	0.2640386	3.904455	44.4113	10441.69
TCGA-B6-A0I5	8556	0	0.08189346	0.1104933	2.528558	30.17101	41457.23
TCGA-A7-A4SB	418	0	0.1034833	0.7853791	0.3727698	3.74719	12511.54
TCGA-B6-A1KI	2236	0	0.1008043	0.1530095	0.3579322	2.042763	15750.81
TCGA-D8-A1JB	1688	0	1.523078	0.2077243	10.8292	143.0035	25283.11
TCGA-A2-A04T	2246	0	0.4016328	0.2883483	3.913677	16.00125	17273.22
TCGA-BH-A0DP	476	0	0.2772748	0.1115761	1.69822	13.80721	152987.7
TCGA-OL-A5RW	1106	0	0.1108951	0.3989954	0.6261064	2.638457	17741.6
TCGA-A8-A08I	365	0	1.899426	2.592605	4.414587	35.51248	25373
TCGA-GM-A5PX	551	0	0.2329407	0.268457	0.9270104	16.5345	25903.68
TCGA-BH-A0DL	2381	0	0.4475367	0.1667294	3.959851	92.13406	15289.57
TCGA-AO-A126	3307	0	0.1482642	0.1459772	1.115177	1.448346	52159.69
TCGA-E9-A22B	692	0	0.1161641	0.2021022	0.6493824	6.353223	14835.6
TCGA-BH-A0H5	1620	0	2.683096	0.3988267	37.22635	289.3151	28502.43
TCGA-AN-A0AJ	303	0	0.4600193	0.1384234	2.550525	16.55312	22631.76
TCGA-B6-A0RG	2082	0	0.05051798	0.1590411	0.3142714	1.521608	100655.9
TCGA-D8-A4Z1	659	0	0.3630044	0.8103588	1.88026	30.45075	18745.39
TCGA-B6-A0IJ	7106	0	1.260996	0.2100465	2.609751	46.37202	15902.89
TCGA-A7-A2KD	679	0	0.3551013	0.6258698	3.17138	9.60742	19244.92
TCGA-B6-A1KC	1326	0	0.09696136	0.0654117	0.2607931	0.6699943	39919.67
TCGA-A2-A0CU	158	1	0.1392772	0.4402635	317.384	18.14799	19292.84
TCGA-D8-A142	425	0	0.3061376	0.237699	1.269827	11.92781	26597.34
TCGA-A2-A0CW	3283	0	0.2248142	0.2053287	2.295292	8.585315	9037.265
TCGA-BH-A0GZ	328	0	0.1583687	0.1489258	0.5927058	3.239576	38455.76
TCGA-BH-A18P	921	1	0.2005632	0.2214051	1.441193	8.04388	67261.22
TCGA-D8-A1JC	480	0	0.2692383	0.1934781	1.479483	6.673217	10445.86
TCGA-A8-A0A4	396	0	0.161952	0.5032372	0.6788506	14.8949	15362.74
TCGA-A2-A25E	3204	0	0.311764	0.08615561	2.461804	16.39155	15254.82
TCGA-GM-A2DI	2590	0	1.4803	0.3221402	30.28984	193.5593	58547.72
TCGA-E9-A1RG	647	0	0.09131106	0.2204629	2.484975	14.30497	10032.58
TCGA-E2-A1IO	1855	0	0.6127405	0.3093205	4.104714	23.59597	21814.44
TCGA-A2-A0D2	1027	0	0.3384234	0.7362865	6.269536	31.88421	11319.56
TCGA-BH-A0H3	1928	0	0.3541537	0.1791884	1.658463	23.84422	44582.98
TCGA-D8-A1XD	522	0	0.07129137	4.081145	0.7882415	0.3518692	19172.19
TCGA-3C-AAAU	3928	0	0.07518727	0.7721099	1.093683	8.658955	24139.7
TCGA-AC-A6IV	568	0	0.9394437	0.7724848	5.145636	54.49922	20145.67
TCGA-S3-AA12	467	0	0.09433707	0.2545652	0.4556867	0.4345738	15564.6
TCGA-BH-A42T	320	1	0.20912	0.7151081	1.864317	11.0004	9998.947
TCGA-AC-A2FM	792	1	0.1238757	0.8356852	1.855649	3.292191	55784.45
TCGA-A8-A07C	1034	0	0.3802935	0.317263	3.986908	3.502697	11588.11
TCGA-A8-A08S	1004	0	0.1773611	0.154842	0.8761979	1.367883	54672.77
TCGA-A7-A13F	765	0	0.1102647	0.1428218	0.2033654	4.454296	40042.74
TCGA-D8-A1XK	441	0	0.2901484	0.5234364	0.5583237	2.460637	15755.22
TCGA-E2-A14O	1359	0	0.1042579	0.1568991	0.488641	6.884417	20853.82
TCGA-D8-A3Z5	1015	0	0.2857626	0.7541102	0.8650256	10.90047	21916.17
TCGA-A8-A09N	31	0	0.2201118	0.09899399	1.104655	8.858297	29817.89
TCGA-D8-A141	626	0	1.311282	0.2633957	8.649444	76.88402	38723.53
TCGA-A8-A075	518	0	0.4194215	0.2546537	1.6645247	7.9142193	7351.905
TCGA-AR-A0TV	2288	0	0.6458737	0.1011988	4.165116	32.55834	40233.34
TCGA-A7-A0CG	1043	0	0.5546344	0.1093714	7.116975	84.0423	24095.93
TCGA-A7-A5ZW	326	0	0.33272	0.2448636	1.303338	3.885366	22388.45
TCGA-AR-A2LQ	895	0	0.2199407	0.2709466	1.834536	20.78883	31038.72
TCGA-D8-A27E	530	0	0.1171286	0.1324067	0.5838509	2.237907	47102.17
TCGA-AR-A24R	2653	0	0.3064062	0.06667954	2.66933	16.9169	12210.62
TCGA-C8-A135	393	0	0.2488411	0.1647048	1.414881	11.87906	18121.26
TCGA-E2-A15C	694	0	0.2984475	0.2831309	1.743156	28.75246	38795.89
TCGA-LL-A8F5	596	0	0.5347244	0.3246604	0.9774072	1.875871	41879.17
TCGA-A8-A06P	396	0	0.1049635	0.2881238	0.4589376	4.559505	22481.83
TCGA-A2-A3XZ	1165	0	0.9417836	0.552934	13.91235	143.7881	7987.645
TCGA-OL-A66K	1275	1	0.1520231	0.3145089	0.4088905	1.777712	17300.92
TCGA-AQ-A1H3	989	0	0.4739349	0.1865057	3.869697	42.03771	35909.47
TCGA-BH-A18Q	1692	1	0.3885515	0.6105145	1.012404	8.836234	16171.57
TCGA-BH-A0B3	1203	0	0.3613107	0.464818	1.252228	9.736389	55349.95
TCGA-A8-A07O	304	0	0.1106555	0.2474113	1.764928	0.7058024	13833.96
TCGA-A7-A0CD	1165	0	0.09356666	0.1397692	0.2476271	0.6216704	31299.56
TCGA-A8-A08Z	1217	0	0.343655	0.1927619	0.775738	0.9235795	34733.37
TCGA-BH-A0B7	2559	0	0.8741169	0.2109912	9.316709	106.5857	14367.25
TCGA-AO-A03V	1351	0	0.1533902	1.022621	1.768147	20.09518	62566.6
TCGA-A2-A1G0	616	0	0.4823688	0.2302928	2.657955	14.9892	64852.79
TCGA-A2-A0SV	825	1	0.2345065	0.4121576	0.7621758	1.295679	16497.47
TCGA-B6-A1KN	4233	0	0.3438627	0.09629164	4.887905	16.81175	14962.72
TCGA-D8-A13Y	1728	0	0.04922192	0.2414975	0.1178985	1.094089	16062.04
TCGA-A7-A26E	954	0	0.1799418	0.08092775	0.3259472	2.327355	40570.34
TCGA-AC-A3QP	675	0	0.170546	0.3760272	0.9658272	11.32027	15411.58
TCGA-EW-A1IW	371	0	0.30681	0.2048003	2.962263	40.27198	18398.22
TCGA-B6-A0IA	8391	0	0.06284604	0.08479391	0.2495947	0.03929959	94666.06
TCGA-AC-A2B8	677	0	0.3564574	0.1852817	2.39126	24.47559	28971.71
TCGA-S3-AA14	455	0	0.2525045	0.2595712	1.306822	5.208785	20527.45
TCGA-EW-A1J1	575	0	0.3957512	0.2060162	2.637571	10.35208	36801.73
TCGA-A8-A08L	30	1	0.3383169	1.207432	4.52283	19.83888	38870.57
TCGA-AO-A0J4	1587	0	1.055039	0.325905	9.016011	112.1573	44736.79
TCGA-GM-A3XN	2019	0	0.6213006	0.6404241	3.431564	61.24839	26687.97
TCGA-C8-A1HE	375	0	0.1535324	0.1225995	0.7894376	6.861674	56249.74
TCGA-E9-A1RE	1054	0	0.1699805	0.2338401	1.059275	1.68299	7933.696
TCGA-E2-A3DX	478	0	1.063015	0.2055928	8.005697	120.8539	39701.62
TCGA-EW-A6SD	1010	0	0.3284533	0.1396257	2.474684	13.75142	1797.672
TCGA-AR-A24Z	2403	0	0.1605014	0.3573134	0.8237427	0.5545249	17279.26
TCGA-EW-A6SC	952	0	0.1445536	0.3380631	2.055086	8.093266	20093.69
TCGA-S3-A6ZH	515	0	0.3187323	0.5970021	1.420226	14.11138	19282.84
TCGA-D8-A1XF	463	0	0.09598685	0.2308631	0.4810658	3.105568	64509.48
TCGA-E9-A1RB	976	1	0.1690481	0.1932925	0.4718249	0.6091824	27709.3
TCGA-LD-A74U	402	0	0.4216146	0.4342879	1.388571	17.51847	26746.55
TCGA-A2-A25F	322	0	2.246943	0.1853747	33.02761	205.5298	45014.98
TCGA-C8-A12X	385	0	0.1019352	0.240685	0.3077431	0.5869694	32005.78
TCGA-E2-A1LS	1604	0	0.05225672	0.03290301	0.3843688	4.33307	35985.8
TCGA-BH-A0DS	78	0	0.2002545	0.2078383	2.773409	17.33087	37290.86
TCGA-AC-A2FF	2420	0	0.9963705	0.1680419	6.422379	81.53984	34116.95
TCGA-BH-A18S	2009	1	0.1386012	0.1015171	0.6390686	0.2104883	32051.4
TCGA-E2-A10A	1229	0	0.1295741	0.1960165	0.2327711	0.1669641	38651.85
TCGA-A2-A0D1	1051	0	0.07496703	0.4045917	0.3703515	1.045993	13397.3
TCGA-AR-A1AK	3159	0	0.7809129	0.4384683	4.488855	47.07675	23710.03
TCGA-JL-A3YX	352	0	0.1120167	0.5100859	0.3170429	5.39585	18277.39
TCGA-PE-A5DC	1430	1	0.181308	0.7789426	1.115692	35.93621	12923.17
TCGA-D8-A1XA	839	0	0.1159033	0.2752296	0.5038742	3.671732	26044.55
TCGA-BH-A0DE	2372	0	0.2484074	0.2214445	1.607022	23.15352	21100.01
TCGA-A7-A426	364	0	0.4407934	0.6450562	1.820253	59.56514	12754.92
TCGA-B6-A0RN	8008	0	0.1212568	0.1384338	0.8140686	20.35189	101820.7
TCGA-A8-A097	365	0	0.1615299	0.2841021	1.757475	6.163394	10446.11
TCGA-BH-A0BL	2278	0	0.5124319	0.2459306	6.076761	52.73813	21144.83
TCGA-AR-A1AY	1026	0	0.1200116	0.2428852	0.289382	5.125977	26016.76
TCGA-D8-A1XZ	466	0	0.3735147	0.1471736	1.072304	2.178612	28294.32
TCGA-BH-A1EN	2127	1	0.04461062	0.1111202	0.1299706	0.2735994	5076.592
TCGA-B6-A0WW	558	1	0.05715977	0.2056581	0.4078825	0.9789826	19631.9
TCGA-A2-A04W	3102	0	0.1248877	0.2667956	1.610975	1.134021	13105.06
TCGA-AR-A252	2226	0	2.048395	0.0788321	12.12298	58.91504	26908.41
TCGA-BH-A0HO	76	0	0.1641218	0.05636614	0.525787	4.044574	56074.87
TCGA-BH-A18G	149	0	0.1347325	0.1074187	0.1916133	0.09765622	29848.56
TCGA-E9-A295	375	0	0.2369151	0.2615347	2.269878	22.52391	27431.06
TCGA-BH-A1EX	1508	1	0.4032562	0.1617554	1.893452	8.631666	15359.24
TCGA-AR-A24X	2548	0	0.2032207	0.1370959	1.250015	17.95008	39682.45
TCGA-LD-A66U	422	0	0.7523586	0.5021537	3.842007	83.04354	16438.13
TCGA-OL-A5RV	1062	0	0.3547567	0.5701556	1.993114	9.899629	19567.02
TCGA-5L-AAT0	1477	0	0.5962095	0.2431983	4.61216	66.32878	24173.98
TCGA-BH-A0DG	2041	0	0.6509991	0.1298967	4.371124	39.76868	26058.27
TCGA-AR-A24M	2947	0	0.0839686	0.06250657	0.2574751	2.78565	45559.95
TCGA-D8-A73W	244	0	0.3784575	0.2586293	1.732059	3.265619	31382.25
TCGA-AC-A2QJ	446	1	0.2470433	0.9239362	1.120522	2.925708	22310.1
TCGA-BH-A0BD	554	0	0.2670719	0.1585505	3.500772	22.78886	30468.98
TCGA-BH-A5IZ	567	0	0.1022448	0.591223	0.7135667	1.449236	17233.82
TCGA-S3-AA11	421	0	0.0756607	0.5732402	1.035079	7.393566	28927.4
TCGA-AR-A1AP	2856	0	0.2375714	0.3414438	1.896548	13.78063	32292.72
TCGA-EW-A1OX	911	0	0.02497241	0.4178004	0.189165	0.1858307	60090.99
TCGA-A7-A26J	627	0	0.07231861	0.2032804	0.7840042	2.178245	14820.82
TCGA-AN-A0FK	213	0	0.05746171	0.1605962	2.392634	4.27598	24042.6
TCGA-BH-A0DO	1644	0	0.2324142	0.3306851	1.169046	10.73636	36354.41
TCGA-C8-A1HM	375	0	1.744478	0.820347	3.087902	12.23239	25713.65
TCGA-AN-A0FF	172	0	0.2470053	0.2631059	2.283515	18.40378	18163.64
TCGA-BH-A0E9	2489	0	0.4622551	0.2746522	2.975002	43.16711	51199.88
TCGA-5T-A9QA	303	0	0.03492051	0.3486575	0.6095494	0.1856135	34837.98
TCGA-AR-A0TP	3386	0	0.06555771	0.2185299	0.05715312	0.1639811	73323.1
TCGA-A2-A0YM	965	0	0.1892984	0.2601373	1.743342	8.310307	6656.787
TCGA-E2-A15S	428	0	0.1366079	0.2896391	0.8676891	1.728843	41654.93
TCGA-B6-A3ZX	1152	1	2.60904	0.9326105	49.20775	206.7013	29214.02
TCGA-EW-A1J6	875	0	0.4230106	0.1032767	3.277264	17.36648	10782.81
TCGA-LL-A5YM	394	0	0.06653705	0.3867185	0.7079817	9.032071	11432.15
TCGA-E9-A228	1285	0	0.1475347	0.2856058	0.6126562	1.142195	8100.672
TCGA-BH-A42U	3364	0	0.4930627	0.5438591	4.930915	106.4191	21521.96
TCGA-A2-A0CO	1468	0	0.8783963	0.5204673	20.06707	140.8591	64466.55
TCGA-E2-A1LI	3121	0	0.3597802	0.1967947	2.80218	25.82527	6471.066
TCGA-AN-A0AL	227	0	0.2469836	0.2677807	2.476606	22.15342	40626.08
TCGA-A2-A4RY	648	0	0.4156811	0.5855937	4.550009	63.97732	19298.85
TCGA-AC-A8OR	40	0	0.1325656	0.4769649	0.8731994	0.06710744	30497.37
TCGA-HN-A2OB	1883	0	0.2676911	0.2930308	1.047976	6.335766	22915.22
TCGA-E2-A10F	878	0	0.4470467	0.1183791	1.238409	8.01688	43204.58
TCGA-3C-AALJ	1302	0	0.589097	0.9367624	9.267766	19.79389	10911.86
TCGA-B6-A1KF	3088	0	0.02043239	0.06892009	0.2859964	0.02715115	16859.06
TCGA-B6-A0RQ	4267	1	0.07288829	0.1376805	0.4741081	4.397265	39017.53
TCGA-AR-A2LN	997	0	0.357385	0.2669296	1.90217	27.44264	45057.51
TCGA-B6-A408	2072	0	0.4301853	0.519614	2.64469	12.6088	16609.77
TCGA-D8-A27H	397	0	0.09756248	0.2632689	0.3901721	3.759671	62370.57
TCGA-EW-A1J5	477	0	0.9577131	0.333203	6.948146	32.72037	31183.33
TCGA-D8-A146	643	0	0.3604151	0.1620946	1.70798	21.09421	27134.55
TCGA-E2-A1LL	1309	0	0.1025878	0.08956254	0.4471796	3.432099	15566.47
TCGA-AN-A04D	52	0	0.03600596	0.3268136	0.2209979	0.8177275	20581.35
TCGA-C8-A8HP	396	0	0.6822334	1.5135	3.61882	50.62853	6599.735
TCGA-BH-A1FJ	1927	1	0.04057743	0.1277462	0.4231939	0.5392046	55922.91
TCGA-B6-A0I8	749	1	0.05242697	0.3442493	0.9151307	1.820617	6173.872
TCGA-AC-A8OQ	34	0	1.359125	0.4522765	4.646844	33.14052	22312.68
TCGA-B6-A0WV	2417	1	0.05608352	0.1664733	0.5171848	1.311647	29538.07
TCGA-A2-A04P	548	1	0.2417011	0.4227365	7.208524	47.9628	17090.93
TCGA-LL-A5YN	447	0	1.136601	0.4466617	24.55892	271.9506	4813.425
TCGA-D8-A27W	373	0	0.262214	0.1303428	1.640824	7.863684	37784.28
TCGA-AC-A3BB	987	0	1.132458	0.5093164	8.682157	108.8779	25253.23
TCGA-AO-A03U	1793	1	0.5861005	0.2207777	0.249861	1.976719	44985.07
TCGA-AR-A24S	2976	0	0.4184732	0.1235101	2.40651	18.50701	16028.8
TCGA-EW-A1PE	320	0	0.5412395	0.2804964	2.048163	6.668215	62388.16
TCGA-A2-A0CY	1673	0	0.0197996	0.4073925	0.06520922	0.02631028	18261.69
TCGA-AC-A2FK	2650	0	0.4452047	0.3109426	1.733642	14.17058	24013.23
TCGA-E9-A1N5	1120	0	0.476828	0.4686142	1.599496	13.95535	19784.89
TCGA-AC-A3W5	504	0	0.864643	0.5191389	4.869512	33.38885	13471.76
TCGA-A7-A4SD	441	0	0.7630907	1.186775	3.904108	5.201674	10458.74
TCGA-E2-A1AZ	2329	0	0.7036016	0.3004184	5.719879	37.20929	11515.94
TCGA-B6-A0I6	991	1	0.1140695	0.4757103	0.5806018	1.626028	30658.57
TCGA-E2-A15E	630	0	0.05914916	0.414991	1.178573	4.055714	29622.91
TCGA-D8-A1JG	1612	0	0.4327947	0.1559841	2.411452	5.877152	13086.43
TCGA-AO-A129	3286	0	0.6343479	0.2602346	5.103012	59.41586	21944.73
TCGA-AO-A0JF	1980	0	0.359491	0.1110325	1.540587	10.567	44288.36
TCGA-BH-A28Q	1119	0	0.2186601	0.1634589	1.007235	15.07781	52116.48
TCGA-AC-A6IX	373	0	0.5182986	0.2252	2.133745	19.5646	11583.2
TCGA-E2-A15H	393	0	0.1100037	0.1731573	1.071783	7.235714	14009.02
TCGA-A8-A06Q	31	0	0.09890468	0.3039589	0.5519461	2.906005	21181.67
TCGA-EW-A1PC	187	0	0.05113569	0.2606437	0.4210335	0.09060076	12910.81
TCGA-AC-A3YJ	754	0	0.199453	0.4335636	0.5565324	0.4711802	32774.98
TCGA-C8-A1HN	394	0	0.1678642	0.350415	0.5319916	0.4882128	35760.77
TCGA-BH-A0BG	1871	0	0.7208065	0.1972595	5.290993	39.07217	35759.99
TCGA-E2-A156	726	0	0.04745392	0.2176896	0.2031739	0.100893	56265.72
TCGA-E2-A1LH	3247	0	1.070318	0.4713407	6.10764	173.0823	18380.29
TCGA-LL-A740	441	0	0.2181674	0.1201463	1.15844	6.129465	9358.625
TCGA-A1-A0SF	1463	0	0.3670038	0.2410712	5.805001	47.99849	20604.34
TCGA-AO-A0J8	680	0	0.2422372	0.1439627	1.890023	12.27787	56864.15
TCGA-A7-A13E	614	1	1.879973	0.1335011	6.173514	5.376162	25990.4
TCGA-A8-A08J	1127	1	0.153261	0.2981546	0.4578047	0.1894489	9771.711
TCGA-E2-A1IE	2362	0	0.05618735	0.1755595	0.4090597	1.540423	27570.88
TCGA-BH-A0BO	2197	0	0.07162187	0.3153337	1.874656	7.553747	39240.09
TCGA-E2-A14T	2311	0	0.09326424	0.3381819	0.6383213	9.047052	14363.86
TCGA-BH-A0W5	1288	0	1.755033	0.3105505	19.83791	166.3629	23465.96
TCGA-BH-A6R8	293	0	0.3218336	0.3297936	2.435193	4.633904	5964.48
TCGA-B6-A0X0	3945	1	0.07998055	0.1569634	0.9818115	7.652194	67502.64
TCGA-GI-A2C8	225	0	0.1852711	0.1666492	1.265565	2.352516	12300.12
TCGA-EW-A1J2	403	0	0.4819814	0.1762875	1.59695	13.08721	26854.24
TCGA-BH-A0GY	923	0	0.1417608	1.113454	3.610011	15.36608	15695.04
TCGA-OK-A5Q2	64	0	1.186376	0.5145096	12.9545	150.2921	22314.93
TCGA-B6-A0I2	4361	0	1.672186	0.3057138	3.022288	433.7392	36679.68
TCGA-AQ-A04L	3957	0	0.0963854	0.1300463	0.2380812	0.1280797	24701.2
TCGA-BH-A1EU	1286	1	1.401964	0.1956802	8.199712	38.2744	28260.46
TCGA-A2-A3XS	1032	1	0.3484788	0.4954572	4.689532	50.09108	12656.38
TCGA-BH-A0BQ	2255	0	0.3921226	0.1199213	2.333202	41.435	37729.34
TCGA-E2-A10C	1220	0	0.5612852	0.3404395	7.920024	21.43127	26346.98
TCGA-E2-A2P5	821	1	0.3236009	0.4200326	1.052276	7.968797	17054.18
TCGA-AO-A0J7	618	0	0.08118782	0.1588348	0.3542903	0.6904621	4000.14
TCGA-E9-A1N9	1101	0	0.3076224	0.3165666	1.390924	29.09941	12710.06
TCGA-BH-A0E7	1363	0	0.02074681	0.2332689	0.1537398	0.1470344	42706.69
TCGA-A2-A0YC	990	0	0.2584779	0.2491048	1.194013	9.064115	48341.16
TCGA-BH-A1FL	1673	1	0.1631206	0.1919913	1.183052	13.4852	44020.28
TCGA-AR-A0TX	1972	0	0.8458616	0.5498816	8.040867	46.28858	21215.61
TCGA-AO-A0JC	1547	0	7.251483	0.9574092	94.48945	821.2542	52442.93
TCGA-A2-A0T0	533	0	0.1084836	0.1658855	0.5835677	0.1537665	29583.11
TCGA-AC-A3TN	456	0	0.1252438	0.3041695	0.8524705	3.77236	54589.93
TCGA-E9-A22G	1239	0	0.08687335	0.1397532	1.766204	3.107995	24208.23
TCGA-OL-A97C	271	0	0.3306831	0.7080497	0.9707123	1.184527	27921.04
TCGA-E2-A1B1	2653	0	0.6540001	0.2175356	6.312193	52.42086	21193.76
TCGA-BH-A18F	1001	0	0.357329	0.1519008	5.174912	72.01791	30109.67
TCGA-AC-A8OP	614	0	0.3171005	0.4119963	4.090403	22.75411	6015.707
TCGA-A1-A0SP	584	0	0.2304905	0.2946176	3.609109	17.08733	33162.06
TCGA-Z7-A8R6	3256	0	0.2192974	0.3945108	0.7293283	5.782463	17604.18
TCGA-E2-A15O	289	0	0.2391634	0.4943289	1.432898	7.54623	21156.94
TCGA-E2-A14N	1434	0	0.3353813	0.05902269	6.147146	56.19246	25766.41
TCGA-A2-A0YG	666	0	0.08877905	0.1301995	0.9280215	2.933916	13085.57
TCGA-A7-A26F	738	0	0.8777339	0.8572678	4.627409	1.810466	13824.78
TCGA-BH-A0B8	1569	0	0.123124	0.1522793	0.608256	3.299482	9538.876
TCGA-E2-A1BC	501	0	0.120465	0.06251355	0.4883036	10.2942	29474.66
TCGA-E2-A14Y	2109	0	0.08286796	0.1341698	0.3002146	1.52696	21536.03
TCGA-A7-A4SF	545	0	0.2974972	0.6347607	2.8140634	23.2780794	4514.567
TCGA-A2-A4RW	222	0	0.4446401	0.7966188	2.268627	20.65071	5309.976
TCGA-GM-A2DD	2282	0	1.007485	0.2192471	18.77716	106.8059	13879.02
TCGA-A8-A0A7	30	0	1.076097	0.312718	12.90865	108.5221	17647.12
TCGA-D8-A1XC	377	1	0.02536325	0.2053255	0.175419	0.02696273	40008.84
TCGA-AO-A12F	1842	0	0.07385133	0.3188563	0.4560496	0.1766444	24073.28
TCGA-A2-A0EO	2442	0	0.2134977	0.1061266	1.856553	41.43043	32063.9
TCGA-B6-A0X5	2097	1	0.08586336	0.2239759	0.1696726	0.1825563	19440.39
TCGA-D8-A73U	492	0	3.04597	0.6031331	5.580821	24.86563	21100.66
TCGA-AR-A5QP	622	0	0.2505231	0.5832395	1.601641	12.76778	8378.16
TCGA-BH-A1ET	2520	1	0.2626631	0.1032214	0.7642858	4.974587	29718.16
TCGA-D8-A1XR	482	0	0.06330042	0.2318189	0.4864474	2.082858	39319.54
TCGA-A8-A07L	975	0	0.06220342	0.3580879	0.5326478	1.49886	17550.33
TCGA-AO-A0JA	655	0	0.316455	0.162141	0.9300932	8.367706	38211.36
TCGA-E2-A14R	1174	0	0.3793637	0.3458444	2.304673	20.30062	44226.49
TCGA-EW-A1P5	703	0	0.2690867	0.1512752	0.9822344	3.36116	39484.37
TCGA-A8-A07R	273	0	0.01952426	0.1492756	0.2089827	0.1037776	19823.58
TCGA-AR-A1AJ	2383	0	1.424776	0.2079924	16.62356	63.8378	16963.46
TCGA-EW-A1P0	1251	0	0.1974451	0.1871995	1.739932	9.899178	62444.64
TCGA-C8-A27B	439	0	0.494186	0.1252723	1.33659	9.535914	22610.5
TCGA-A2-A0EX	752	0	0.1284953	0.1671782	2.607179	38.80864	20061.66
TCGA-A8-A07G	577	0	0.1826341	0.1022858	1.214345	14.83611	33185.35
TCGA-A2-A3KC	635	0	0.5598653	0.2773692	1.599002	18.62238	17462.76
TCGA-D8-A1JD	552	0	0.1893917	0.07515689	0.6833778	1.021481	20391.75
TCGA-E2-A107	1047	0	0.1055686	0.2520031	2.480606	25.94148	34426.72
TCGA-A8-A086	396	0	0.09951933	0.1477022	0.289524	0.2997534	35888.12
TCGA-BH-A0AU	1914	0	0.2867895	0.4656465	3.145765	12.22085	76179.17
TCGA-GM-A2DM	3226	0	0.2197157	0.2034443	0.4327561	0.06869754	57214.04
TCGA-BH-A0AW	622	0	0.5384884	0.2734313	10.55513	99.40883	34254.98
TCGA-GM-A3NY	1162	0	0.1830329	0.1679286	1.175483	59.85142	32672.64
TCGA-A1-A0SN	1196	0	0.4089697	0.1055608	3.168203	11.37938	11952.98
TCGA-EW-A2FV	788	0	0.4770848	0.1739725	2.967346	49.17505	29425.29
TCGA-AC-A62Y	530	0	0.2593759	0.2481523	1.491045	4.938127	18724.81
TCGA-A2-A0YT	723	1	0.2275452	0.1228045	0.6530583	5.719086	21955.41
TCGA-D8-A27T	398	0	0.3889556	0.132424	2.987028	23.43722	50419.21
TCGA-AR-A24V	2596	0	0.2459965	0.1703204	0.3731091	0.08602295	31240.36
TCGA-AR-A2LK	1649	1	0.1454699	0.1436141	0.4790994	1.169257	16800.24
TCGA-AR-A24O	2561	0	0.373387	0.1130948	2.584954	22.21615	39209.23
TCGA-A7-A6VY	266	0	0.3671508	0.7670272	1.937315	1.238063	13224.48
TCGA-BH-A1FU	1688	1	0.3989081	0.1772187	4.990793	80.52052	16235.55
TCGA-E9-A1QZ	755	0	1.048481	0.09526226	11.5395	127.8039	20793.04
TCGA-AC-A2BM	3022	0	0.6470277	0.3266291	2.507865	7.322829	47070.93
TCGA-A7-A4SE	644	0	0.1213074	0.4273653	2.308344	16.22714	14340.81
TCGA-C8-A12W	385	0	0.1568772	0.2248927	0.6296901	0.8077937	21448.77
TCGA-A1-A0SK	967	1	0.007387768	0.8223447	0.1885678	0.7264638	23064.98
TCGA-E2-A10B	1141	0	0.1939996	0.1624658	1.206256	8.42714	49891.99
TCGA-E9-A5UP	438	0	0.0933787	0.6299478	1.942352	0	11878.29
TCGA-GM-A2DF	2155	0	0.5050004	0.2698467	4.874326	89.50998	12102.91
TCGA-C8-A12N	358	0	0.1476107	0.1171536	0.3431647	0.1153819	58082.83
TCGA-AC-A5EH	511	0	0.2113593	0.4277591	0.4010161	0.3907621	8871.95
TCGA-AC-A23E	698	0	0.1549246	0.1337787	0.3112452	0.214103	28877.49
TCGA-E9-A1RI	1084	0	0.2271603	0.1216238	0.5640764	3.200644	27828.22
TCGA-C8-A278	297	0	0.6034627	0.06300445	2.478436	14.41508	7592.83
TCGA-D8-A1JJ	611	0	0.1686599	0.2412151	0.5388107	0.5558181	15461.62
TCGA-AO-A0JE	2335	0	0.6156387	0.1479221	2.534477	17.70636	34397.22
TCGA-E2-A15I	1692	0	0.5405288	0.3588613	4.076117	28.73081	26422.88
TCGA-D8-A145	410	0	0.3887462	0.2722135	2.285129	45.04029	21473.35
TCGA-BH-A0BP	2296	1	0.06287684	0.6092729	0.9412837	8.902145	51320.06
TCGA-E2-A15M	336	1	1.164388	0.2905766	6.219964	32.85751	14704.01
TCGA-C8-A137	379	0	0.06761124	0.09122326	0.222675	2.365886	40112.8
TCGA-A8-A06Y	791	0	0.0575287	0.2199221	0.3394644	0.356747	13806.5
TCGA-A2-A0EW	1884	1	0.4245225	0.3200826	3.296614	33.36038	33009.45
TCGA-AR-A0TQ	2784	0	0.5037139	0.2735085	8.122845	35.73674	22918.35
TCGA-LD-A9QF	323	0	1.402158	0.3084516	12.96708	77.17543	17800.9
TCGA-BH-A0H6	747	0	0.09902547	0.3435643	0.2950759	1.303347	45104.77
TCGA-EW-A1P3	1611	0	0.203757	0.2668297	1.648058	28.34997	21477.1
TCGA-B6-A0IB	3941	1	0.060974	0.1902449	0.7844355	7.636513	51852.99
TCGA-A2-A25B	1291	0	0.434625	0.09341045	1.013395	0.6746511	24863.45
TCGA-AN-A0XW	170	0	0.6752276	0.2790057	2.995229	6.168676	24529.83
TCGA-BH-A0E0	134	0	0.2090453	0.1742078	2.318567	27.09225	28824.28
TCGA-A2-A0CM	754	1	0.9840637	0.4768093	7.242953	11.12588	10921.09
TCGA-D8-A1X9	727	0	0.2285894	0.4645824	0.7385558	0.2307009	40985.69
TCGA-BH-A0HY	1545	0	0.03088671	0.4584069	0.6167029	4.124837	47383.14
TCGA-A7-A0CJ	931	0	0.1278128	0.2894683	1.142569	1.213153	13732.13
TCGA-AR-A2LJ	1865	0	0.3459574	0.4836483	3.932979	59.17624	42289.65
TCGA-B6-A40C	2164	0	0.2182644	0.6842546	1.300264	12.11327	18774.96
TCGA-A2-A0EP	3273	0	2.035418	0.6385514	23.77306	188.0443	26054.23
TCGA-B6-A0RO	4929	0	0.07393879	0.04750505	0.3594738	5.202677	60329.67
TCGA-GM-A3NW	3361	0	0.180314	0.2317004	2.672357	28.29638	38401.84
TCGA-A1-A0SO	852	0	0.05838116	0.2872779	0.5315867	4.326146	7054.41
TCGA-C8-A132	383	0	0.6871082	0.2665322	5.812989	38.5535	28894.32
TCGA-A8-A09M	1006	0	0.385181	0.1508802	3.737532	3.830542	19861.63
TCGA-BH-A0E1	477	0	0.1170846	0.2065817	0.2002223	2.7766	251549.4
TCGA-EW-A424	715	0	0.08512589	0.7790138	0.2864536	3.403368	11586.87
TCGA-AR-A1AI	3296	0	0.9989959	0.2154394	4.146403	5.788747	19607.57
TCGA-GM-A4E0	2191	0	0.9349651	0.5687023	1.6153553	34.3393589	9481.261
TCGA-S3-AA15	421	0	1.577412	0.7381925	12.61344	115.456	11623.78
TCGA-B6-A0RE	7777	0	0.07056608	0.1547163	0.2759829	0.5391789	32261.29
TCGA-AO-A12E	2142	0	0.178242	0.2018397	0.655171	4.41562	31588.17
TCGA-AQ-A7U7	584	1	1.527679	0.8282709	14.31465	184.7446	11431.14
TCGA-BH-A202	795	0	0.4200988	0.1271691	1.396883	1.789229	13782.73
TCGA-AC-A6IW	413	0	0.7957614	0.4136639	5.145181	29.47988	10153.89
TCGA-AO-A12G	1639	0	0.1371298	0.3858987	1.077464	46.41975	63186.86
TCGA-AO-A0J6	1140	0	0.5256961	0.281337	0.7060852	0.9053964	10658.13
TCGA-LL-A7SZ	594	0	0.8591001	0.9093141	4.75634	24.0129	12576.54
TCGA-B6-A0I1	2361	1	0.03801136	0.247106	0.1479506	0.09183744	17960.78
TCGA-E9-A5FK	447	0	1.052872	0.582433	24.3945	396.7248	9240.803
TCGA-LL-A441	996	0	1.837118	1.254587	24.40648	274.7967	11165.13
TCGA-E9-A226	1038	0	0.04767956	0.09649621	0.05234359	0.1689546	12686.73
TCGA-C8-A12Z	382	0	0.04865389	0.0656454	0.3605393	0.7241101	17199.07
TCGA-PE-A5DE	2645	0	1.72959	0.412248	14.69008	167.4227	13967.23
TCGA-A2-A3XV	699	0	0.07097785	0.5241907	0.3506441	2.343043	14463.02
TCGA-E2-A1IK	1800	0	0.4011834	0.0845765	7.22576	45.31384	29637.43
TCGA-BH-A0HQ	1121	0	0.1102741	0.1893631	0.4209625	3.516848	28038.22
TCGA-E9-A249	217	0	0.1789684	0.2373067	0.980682	3.542674	31191.82
TCGA-BH-A0C7	2767	0	0.2618149	0.2368847	2.429593	7.334702	33168.01
TCGA-EW-A1P6	562	0	0.134612	0.2476675	0.4634911	5.106104	5841.152
TCGA-AR-A24K	1548	0	0.05227351	0.1190179	0.2905213	0.1736564	25192.07
TCGA-E2-A1BD	1133	0	0.1124237	0.1828007	0.5696355	2.267692	38500.31
TCGA-D8-A1JS	371	0	0.04128259	0.07089065	0.1730433	0.3790154	90881.02
TCGA-D8-A1Y1	302	1	0.1683919	0.1275508	0.3259446	0.07851371	27568.39
TCGA-E2-A2P6	1051	0	0.2297174	0.4213277	1.093473	2.327571	60948.45
TCGA-A8-A09D	1522	0	0.2270932	0.2832769	1.178331	15.89691	27929.56
TCGA-E2-A56Z	252	0	0.1254275	0.4129231	0.8013954	13.86708	10201.07
TCGA-C8-A12Y	1476	0	0.1084579	0.417485	0.698645	9.681609	22709.87
TCGA-A8-A09I	1371	0	0.3656469	0.1271189	0.9124178	2.480085	13243.95
TCGA-GM-A2DA	6593	1	0.6490928	0.3336293	4.47912	93.81075	13443.59
TCGA-C8-A3M8	394	0	0.1837671	0.4279042	0.6833239	5.451063	7258.883
TCGA-A2-A0SY	1347	0	0.3451043	0.1502019	3.281438	32.46582	54032.98
TCGA-E2-A15L	626	0	0.09557435	0.1884683	0.2058114	0.3907752	51324.29
TCGA-C8-A8HR	408	0	0.8299249	0.5564032	4.329179	54.11392	15794.34
TCGA-OL-A5RZ	679	0	0.05479428	0.5766557	0.4060414	3.524112	2466.453
TCGA-A2-A04R	3709	0	0.06028177	0.1952019	0.3176571	3.930444	30354.08
TCGA-A2-A0EM	3094	0	0.0892743	0.1095016	0.5078552	5.521699	38237.02
TCGA-E2-A15J	1640	0	0.04337128	0.1808736	0.5713665	0.9011707	45834.54
TCGA-E9-A1N8	1039	0	0.07056802	0.4687392	0.2145351	18.09094	21476.6
TCGA-AO-A0J2	997	0	0.3760816	0.4609078	1.992098	10.27815	41472.84
TCGA-OL-A5S0	620	0	0.1885087	0.3160007	3.45228	73.56985	6977.474
TCGA-OL-A5D6	1104	1	0.1189555	0.1872483	0.9712761	11.14404	11245.65
TCGA-BH-A18U	1563	1	0.1559248	0.236676	0.6483342	1.864776	10217.75
TCGA-B6-A0IQ	4285	0	0.2977455	0.3758099	1.412926	180.1284	14127.59
TCGA-E2-A1LB	2306	0	0.1360344	0.1075936	0.293533	0.8726657	17264.45
TCGA-BH-A0EA	991	1	0.2049992	0.2304929	1.340936	18.37246	72775.3
TCGA-BH-A0DX	2156	0	0.2912611	0.1238153	3.475665	31.13256	61650.19
TCGA-A1-A0SH	1437	0	0.0989789	0.1335455	0.2753996	0.1814152	45705.23
TCGA-A8-A09K	912	0	0.3535563	0.2687491	2.328848	10.5874	14339.38
TCGA-BH-A0B5	2136	0	0.4380584	0.4253297	1.611271	16.51654	26526.78
TCGA-AR-A1AU	2318	0	0.1576045	0.2630084	1.120086	7.517413	37118.55
TCGA-B6-A0RH	6456	1	0.1603467	0.1081725	1.144207	0.7812688	43144.42
TCGA-D8-A27K	1461	0	0.5171475	0.1180022	3.362578	38.03857	62876.08
TCGA-LL-A73Y	477	0	0.4943368	0.538916	7.397991	41.15804	20942.8
TCGA-A2-A0CS	2348	1	0.08809947	0.1258588	0.529101	0.4407308	44540.87
TCGA-A2-A4S3	666	0	0.507967	0.5911278	2.342157	19.50754	3705.123
TCGA-AR-A1AW	1935	0	2.661342	0.5466913	30.19233	142.9271	12397.71
TCGA-LL-A73Z	227	1	0.391338	0.2956833	4.596921	84.8952	19666.58
TCGA-S3-A6ZG	399	0	0.3793132	0.3092014	1.301306	5.544466	23325.62
TCGA-E2-A1L8	2240	0	0.3162504	0.08242976	0.8876917	8.672279	38776.5
TCGA-D8-A1XQ	499	0	0.44997	0.1214228	1.128569	4.121139	19198.55
TCGA-E2-A1IH	1026	0	1.201968	0.09567756	6.399211	146.5287	36176.58
TCGA-A8-A06O	396	0	0.2425003	0.4282329	1.497497	3.544655	23530.07
TCGA-A2-A1G1	584	0	0.419669	0.03124033	2.244824	14.72244	11843.54
TCGA-E9-A24A	747	0	0.3191728	0.06151975	0.8028267	0.3542151	32104.58
TCGA-E9-A1NE	1088	0	2.517614	0.3126451	11.7259	90.51101	16811.64
TCGA-BH-A1EO	2798	1	0.443017	0.08662794	1.469632	6.688926	28517.35
TCGA-A8-A08R	30	0	0.7028052	0.4224865	4.82985	25.0953	22870.69
TCGA-E2-A153	707	0	0.1183858	0.1749424	0.3806158	0.3895407	37186.04
TCGA-C8-A1HG	345	0	0.6355326	0.1506386	2.545664	11.09281	36722.66
TCGA-BH-A0DT	2403	0	0.3980819	0.1913822	4.528456	37.43009	37794.1
TCGA-A2-A3XY	1064	0	0.5841494	0.6232845	10.63529	131.5955	20334.78
TCGA-BH-A0DV	2064	0	0.1554733	0.1887927	0.824393	11.78432	71693.05
TCGA-A2-A0CQ	2695	0	0.1560296	0.2155326	0.6362293	1.737679	66025.59
TCGA-AO-A12D	2515	0	0.6578541	0.2366928	2.303033	2.616051	14162.72
TCGA-EW-A1PG	1051	0	0.1424655	0.04178674	1.601415	15.60591	28870.3
TCGA-B6-A0RP	3126	1	0.3680017	0.1366568	1.128605	3.732636	39337.81
TCGA-C8-A3M7	1034	1	0.3451103	0.235493	1.306445	70.21209	17839.89
TCGA-A2-A0CT	2289	0	0.0150266	0.04730686	0.4701503	1.890282	32331.8
TCGA-A2-A0SW	1365	1	0.396299	0.2436605	3.915586	19.38471	10724.63
TCGA-E2-A14V	1042	0	0.1080302	0.1055488	0.9078866	4.712522	26342.79
TCGA-AQ-A04J	819	0	0.6047738	0.3071387	17.15968	181.7493	16603.24
TCGA-A2-A0EU	1043	0	0.1912109	0.2957423	1.236452	8.477817	56106.12
TCGA-S3-AA17	424	0	1.703849	0.4434056	21.48045	83.01338	10536.99
TCGA-A2-A0SX	1534	0	0.7736221	0.3513264	7.774184	63.72667	24790
TCGA-A7-A56D	448	0	0.1010825	0.7059868	0.2056217	0.5372855	10713.64
TCGA-E2-A158	450	0	0.06396358	0.2944412	0.8302543	4.479823	12088.59
TCGA-BH-A1FG	577	1	0.1109464	0.07484625	0.5115568	4.933951	16932.18
TCGA-E2-A15R	1732	0	0.06469185	0.1631838	0.1760062	2.107997	25732.47
TCGA-BH-A0E6	293	0	0.1806613	0.306255	2.494426	35.30844	9235.988
TCGA-AO-A03L	2442	0	0.3312071	0.2286338	2.3275	14.43176	45310.58
TCGA-C8-A1HI	343	0	0.1852497	0.1115139	0.5162491	3.665967	14634.65
TCGA-A7-A3IZ	322	0	0.09621795	0.2866866	0.3432976	0.362262	60377.51
TCGA-BH-A18I	1093	0	0.3927864	0.1282161	3.640933	52.6997	40044.74
TCGA-C8-A27A	747	0	0.1381354	0.1780934	0.7026353	0.6037031	19530.61
TCGA-AR-A0TR	160	1	0.1358111	0.2198888	4.366653	29.30827	23361.2
TCGA-BH-A0HL	72	0	0.01156552	0.2652778	0.2475889	0.1639317	46417.65
TCGA-OL-A66P	428	0	1.81623	0.4249972	4.039291	48.6254	9283.335
TCGA-BH-A18L	811	1	0.1173263	0.1396769	0.4432345	3.338235	36489.68
TCGA-BH-A208	1759	1	0.09671234	0.08531869	0.3185183	4.053139	16381.9
TCGA-B6-A0WS	2965	1	0.4138122	0.3010597	9.246168	59.38765	24816.46
TCGA-AO-A03N	2031	0	0.05426787	0.05491497	0.1042586	0	47755.56
TCGA-E9-A2JT	288	0	2.750798	0.6598161	64.94185	597.387	19950.44
TCGA-A2-A0T6	575	0	0.4182397	0.2682749	3.16702	45.04462	31161.85
TCGA-AO-A0J9	1613	0	0.4874794	0.219241	1.28774	37.06722	27626.57
TCGA-A1-A0SQ	554	0	0.07371592	0.1345634	0.6926385	5.1398	147133.3
TCGA-AC-A3TM	762	0	0.1604711	0.4521295	1.717642	8.604804	44690
TCGA-A2-A0YI	1505	0	0.8013256	0.164229	3.541117	48.95497	27814.88
TCGA-A2-A25A	3276	0	0.9646787	0.1648896	2.714692	85.27525	13346.21
TCGA-AC-A23C	585	0	0.3960705	0.1157847	2.054497	12.10513	24671.59
TCGA-XX-A899	467	0	1.110209	0.5954114	14.32739	111.331	20504.78
TCGA-BH-A209	3959	1	1.745763	0.1993064	16.82864	51.10742	6631.938
TCGA-BH-A0C3	2709	0	0.5455647	0.1408179	4.156067	49.90261	26489.36
TCGA-E2-A155	640	0	0.116725	0.1660021	0.8052235	3.336909	29896.17
TCGA-BH-A0HP	414	0	0.2169255	0.1414634	0.708482	6.725993	27131.03
TCGA-AC-A2QI	588	0	0.3697934	0.5097836	2.197515	31.62001	94299.61
TCGA-E9-A1R4	186	0	0.5898648	0.3247128	4.802346	9.2052915	8236.672
TCGA-D8-A1XO	1682	0	0.3000976	0.2568729	0.627024	1.389292	15995.94
TCGA-A2-A0D4	767	0	0.02640906	0.3681968	0.5605197	0.4367143	22689.81
TCGA-A2-A0CK	4159	0	0.300753	0.4057856	1.43325	38.09989	45882
TCGA-B6-A409	573	1	0.1385487	0.2850749	2.218782	35.71685	10323.45
TCGA-E2-A1L9	598	0	0.2359884	0.08980601	0.8818441	3.103719	39756.76
TCGA-BH-A1F2	959	1	0.09380352	0.04364232	0.2769791	1.874031	20567.78
TCGA-AC-A3W7	471	0	0.1999905	0.5538691	1.2711	9.231425	24919.03
TCGA-AN-A04C	54	0	0.0802389	0.2353498	1.482175	16.15118	14305.25
TCGA-A2-A25C	523	0	0.4023029	0.1078641	2.552264	9.855679	29059.86
TCGA-A2-A04Y	1099	0	0.4932324	0.2597015	2.476283	14.25941	44959.03
TCGA-A2-A0YL	1474	0	0.5576667	0.1619797	2.442494	28.26258	32788.15
TCGA-AQ-A1H2	475	0	0.1201377	0.09559371	0.3043607	0.06549434	58836.36
TCGA-A2-A04V	1920	1	0.1593731	0.1774008	1.12195	8.026444	23880.84
TCGA-BH-A0AV	1820	0	0.1208834	0.1211598	0.4549997	2.533417	23211.97
TCGA-E9-A22D	1248	0	1.90246	0.2743209	8.451488	26.84743	10840.15
TCGA-D8-A1JH	426	0	0.3530994	0.2992347	1.965429	10.50097	32729.27
TCGA-AO-A12C	2372	0	0.09987572	0.3749719	0.3789924	1.846508	27743.76
TCGA-OL-A5D8	973	0	0.2645903	0.2842728	1.436226	6.615199	14743.67
TCGA-D8-A1JL	611	0	0.6115831	0.1465251	5.214396	9.980128	19682.06
TCGA-A8-A09E	1492	0	0.08198876	0.1474958	0.5775573	5.447451	60839.29
TCGA-A2-A3XX	1439	1	0.2966324	0.2308996	3.719914	26.76338	11778.44
TCGA-A2-A1G6	501	0	0.6914179	0.1061364	0.8931368	8.758632	38240.3
TCGA-AN-A0FN	218	0	0.9269825	0.1846073	5.497618	129.58	34189.95
TCGA-A8-A07U	760	0	0.9874762	0.7851258	8.377355	59.04841	11170.62
TCGA-BH-A0EI	1926	0	0.1119732	0.223819	0.1912188	0.2424777	55561.81
TCGA-GM-A2DN	3091	0	1.005671	0.1964718	7.028924	49.58455	22103.84
TCGA-A8-A06Z	31	0	0.05780674	0.2552554	0.4629798	0.02793282	17742.46
TCGA-OL-A5DA	1783	0	0.1974638	0.4030524	1.750913	6.593529	18831.27
TCGA-AO-A128	3248	0	3.273728	0.5840329	6.37304	15.40687	54908.49
TCGA-GM-A2DB	2406	0	0.3577161	0.1544455	3.499028	64.9129	12057.21
TCGA-BH-A18V	1556	1	1.568959	0.3303566	10.65292	114.39	24977.83
TCGA-BH-A1FE	2273	1	0.9594496	0.07468387	10.92296	120.662	24903.45
TCGA-D8-A1JF	366	0	0.2506901	0.04175792	1.376063	5.313537	10663.9
TCGA-AN-A0FT	214	0	0.1013569	0.2892872	1.739689	9.075759	5792.833
TCGA-S3-A6ZF	502	0	0.283861	0.2966858	5.734401	17.91447	13742.45
TCGA-EW-A1PH	607	0	0.1653874	0.1141677	1.678426	6.010495	8114.17
TCGA-BH-A0HF	727	0	0.3208204	0.1836381	2.009159	30.12629	53787.86
TCGA-AR-A256	2854	1	0.1048925	0.2311565	1.076682	2.917777	17699.93
TCGA-B6-A0RT	2721	0	4.031844	0.5878078	52.63225	346.1934	32638.8
TCGA-A2-A1FW	528	0	0.2469223	0.06302943	0.8791665	6.828391	55976.17
TCGA-A7-A0DA	1085	0	0.1049232	0.1769572	0.3270483	0.0398357	29492.53
TCGA-BH-A1F0	785	1	1.48082	0.2613524	9.665907	50.68073	18968
TCGA-A7-A5ZV	368	0	0.100259	0.6132362	0.8034846	0.1065817	8318.055
TCGA-A8-A084	458	0	0.05363836	0.259328	0.2797051	0.0712762	64899.08
TCGA-A8-A095	1277	0	0.1066289	0.1208484	1.692678	11.06327	59723.86
TCGA-A2-A0CR	3283	0	1.418785	0.5890062	24.14235	651.3305	15333.66
TCGA-A8-A09R	273	0	0.2569233	0.2755417	1.155343	2.030935	9445.317
TCGA-A2-A0CL	3015	0	2.871277	0.580492	44.44079	155.6505	14890.7
TCGA-OL-A6VR	1220	0	0.08207438	0.3120781	1.210246	5.135866	28832.24
TCGA-C8-A274	508	0	0.1182746	0.09488535	0.5685073	0.4757478	11048.51
TCGA-OL-A5D7	1780	0	0.5920198	0.3541726	10.87102	25.50073	7477.597
TCGA-C8-A131	411	0	0.2148574	0.1910655	0.820201	0.8565261	27485.11
TCGA-AR-A1AT	1272	1	0.5838954	0.3301301	4.88085	17.08451	39894.83
TCGA-BH-A0BZ	2255	0	0.5162086	0.2693076	6.177076	7.22537	37798.95
TCGA-E2-A152	1994	0	0.2218819	0.2348002	0.2865724	0.0462499	19417.29
TCGA-E2-A14X	972	0	0.9946296	0.2617611	5.575115	39.11338	22431.64
TCGA-A8-A07B	1308	0	0.04333275	1.157626	0.1998006	0.9213089	33458.73
TCGA-BH-A0BW	2371	0	0.7958391	0.2640422	3.709595	6.680378	23865.54
TCGA-A8-A07Z	1371	0	0.1432755	0.4020887	1.198555	3.046217	77095.71
TCGA-E9-A3QA	918	0	0.8775872	0.6594205	11.96654	91.03658	20311.07
TCGA-A2-A1FZ	683	0	0.251415	0.1330264	0.957912	10.16674	35341.77
TCGA-LQ-A4E4	849	0	0.1070012	0.7539292	0.4502942	1.074296	11140.67
TCGA-BH-A0C0	1270	0	1.131238	0.3110474	9.508448	25.70437	22743.13
TCGA-AR-A24U	2363	0	0.5379343	0.1209664	8.722992	27.12354	17231.74
TCGA-A8-A099	304	0	0.1405321	0.1185066	0.56119	2.651753	63736.26
TCGA-EW-A1OY	908	0	0.1229586	0.2413086	1.527801	23.1718	23967.9
TCGA-A8-A06T	1614	0	0.2773567	0.1653524	1.949076	11.07393	23259.02
TCGA-E9-A229	1148	0	0.3177734	0.1681373	1.390302	4.3717	16142.77
TCGA-BH-A0B1	1148	0	0.1638802	0.2579646	1.034489	19.93103	59196.56
TCGA-BH-A0WA	701	0	0.2286225	0.3191016	1.32417	2.116125	26128.14
TCGA-AO-A0JL	1683	0	0.1089546	0.07700263	0.4186439	1.875271	53226.54
TCGA-A1-A0SI	635	0	0.4239361	0.3856587	1.70825	8.228156	28652.82
TCGA-4H-AAAK	348	0	0.1935546	0.3682887	0.8744707	5.170399	22100.35
TCGA-D8-A1X7	509	0	0.1354963	0.2630766	0.5006727	6.903433	44007.83
TCGA-A2-A0D3	1873	0	0.2434762	0.2242184	2.60929	15.59146	55743.94
TCGA-E9-A1RC	1224	0	0.01681425	0.1966149	0.4430167	0.2979102	34559.49
TCGA-A2-A0T5	531	0	0.07636733	0.1193063	1.27742	24.48317	76380.44
TCGA-C8-A130	370	0	0.2810844	0.594344	1.181355	5.441025	9674.168
TCGA-A8-A06R	547	0	0.5868288	0.9080421	1.013653	1.177872	10617.38
TCGA-Z7-A8R5	3287	0	0.5553059	0.4094665	3.795986	179.2598	20367.14
TCGA-A8-A079	274	0	0.05064306	0.2001071	1.244975	3.633982	30440.48
TCGA-A7-A13G	718	0	0.3100637	0.3718648	1.055222	2.307321	43332.32
TCGA-AO-A1KO	622	0	0.3463201	0.115704	0.3964914	0.8941031	50237.53
TCGA-A7-A3J1	343	0	0.9806741	0.545088	9.464099	80.50943	29547.98
TCGA-BH-A42V	635	0	0.5542141	0.6215784	3.724717	53.13527	17031.29
TCGA-E9-A1ND	838	0	0.8048432	0.1665078	2.783255	3.935756	12766.78
TCGA-AO-A1KT	541	0	0.1544788	0.1903037	0.7355045	1.588657	19478.01
TCGA-B6-A0IE	1993	1	0.1990819	0.1295073	0.936669	25.30191	21078.49
TCGA-D8-A1XG	448	0	0.08741029	0.2417704	0.4965971	0.3949213	25136.1
TCGA-E2-A574	808	0	0.01010541	0.2454219	0	0.05371347	10703.34
TCGA-C8-A1HK	366	0	0.1913929	0.273884	1.050575	4.562497	4092.182
TCGA-A1-A0SE	1321	0	0.1794742	0.1494131	1.496592	22.89508	43929.41
TCGA-WT-AB44	883	0	0.1524854	0.09745495	0.766523	3.625957	23255.33
TCGA-AC-A4ZE	890	0	0.2117956	0.4650627	0.930054	4.039493	59223.66
TCGA-V7-A7HQ	2033	0	0.05297149	0.1747065	0.6784537	18.14499	12360.5
TCGA-LL-A6FQ	80	0	0.1036113	0.3889966	0.7418253	3.639584	9272.402
TCGA-A2-A0T3	1516	0	0.155034	0.285705	1.145733	7.999358	15843.84
TCGA-BH-AB28	287	0	0.3578607	0.3084793	8.315679	70.48494	18838.83
TCGA-D8-A27L	499	0	0.325878	0.2009989	2.821158	30.74969	26788.95
TCGA-BH-A0HX	829	0	0.1856383	0.07752617	1.77595	4.886643	50196.27
TCGA-WT-AB41	1611	0	0.7978263	0.4597352	25.03072	129.6063	15283.21
TCGA-5L-AAT1	1471	0	0.6414814	0.4327537	5.505808	91.80294	24921.94
TCGA-AQ-A04H	754	0	0.1617705	0.1532506	1.649366	5.671426	13296.84
TCGA-A8-A0AD	1157	0	0.2247261	0.165386	0.4962213	0.488655	131734.5
TCGA-D8-A1JP	639	0	0.3330264	0.2546203	0.8591673	5.457932	14563.97
TCGA-BH-A5J0	715	0	0.5051235	0.3903904	5.233086	65.16725	11218.31
TCGA-GM-A2DO	2596	0	1.982629	0.8195171	46.40625	481.7769	16415.03
TCGA-EW-A1J3	504	0	0.2023134	0.1526769	1.637545	2.260078	62259.09
TCGA-E2-A109	1417	0	0.2606702	0.1634684	1.880252	6.147134	56296.23
TCGA-D8-A1XJ	664	0	0.07311105	0.154399	0.177974	0.5913604	29885.27
TCGA-E2-A1L6	1648	0	0.2748148	0.1532595	1.51452	10.49776	26106.17
TCGA-AO-A03M	1866	0	0.5533923	0.2043915	5.737551	27.85344	25145.94
TCGA-E9-A1RH	1052	0	0.02303779	0.1287738	0.1896852	0.06997322	23445.68
TCGA-E2-A1B6	867	0	3.29738	0.3628187	67.15789	798.5504	24443.29
TCGA-B6-A0I9	362	1	0.1444402	0.242416	0.7599729	10.05559	25172.27
TCGA-A7-A3IY	345	0	0.1734832	0.1687475	1.395182	5.639931	28420.54
TCGA-AC-A2FB	1234	0	1.601671	0.1502058	26.62949	116.6296	44401.91
TCGA-AR-A0U2	2551	1	0.5764488	0.0887381	3.070747	3.3519	6768.774
TCGA-BH-A0EE	943	0	0.2646342	0.1854821	2.925959	6.064881	12172.77
TCGA-D8-A1XU	395	0	0.122922	0.1838775	0.3344319	4.815045	10969.53
TCGA-E9-A1NF	1072	1	0.2424479	0.09664866	0.5535006	0.2050184	22870.87
TCGA-B6-A400	215	0	0.2628916	0.4079071	4.085604	9.79893	27359.13
TCGA-BH-A0HW	1561	0	0.03399589	0.3485995	1.371561	0.162629	66176.46
TCGA-A2-A0CV	3011	0	0.3556019	0.2288904	2.369183	21.9013	39148.13
TCGA-EW-A1OZ	1229	0	0.1522399	0.253176	7.083677	4.855218	5648.178
TCGA-LL-A442	889	0	0.1224067	0.1568973	0.781087	0.01626575	25685.63
TCGA-S3-AA0Z	511	0	1.026098	0.9283924	3.319778	16.59738	23535.86
TCGA-E2-A1B4	1004	1	0.05066955	0.226459	0.6101484	15.30101	49834.51
TCGA-AR-A1AX	1890	0	1.086568	0.6200216	14.91542	154.7958	20133.48
TCGA-B6-A0WX	639	1	0.4807388	0.2348482	4.367709	198.9813	11651.16
TCGA-A8-A08G	607	0	0.1673406	0.33433	0.673014	0.5131545	72616.9
TCGA-AR-A24P	84	0	0.1725012	0.1010022	1.538228	8.390486	23597.79
TCGA-D8-A1JT	405	0	0.08356919	0.05863221	0.6715657	0.1066072	19578.75
TCGA-AR-A1AL	2971	0	0.3636373	0.2210536	2.954581	37.3613	47558.82
TCGA-LL-A440	759	0	0.5478364	0.5496307	4.117454	24.22869	12002.81
TCGA-D8-A1XL	606	0	0.4896913	0.288128	5.699295	33.8568	12408.64
TCGA-AN-A0FD	196	0	0.09990569	0.1733091	0.2820304	0.4045945	14557.25
TCGA-C8-A1HL	317	0	0.2283255	0.1232257	0.5545862	1.183282	15734.23
TCGA-D8-A1JA	502	0	0.07725577	0.05612707	0.2250805	0.078969	4786.287
TCGA-B6-A2IU	5176	0	0.1147337	0.3453285	0.4069381	15.52762	31838.5
TCGA-D8-A1X5	565	0	0.207664	0.09773962	0.4533045	0.3850463	20438.47
TCGA-BH-A18M	2207	1	0.2074572	0.1599474	1.519888	15.3928	29836.88
TCGA-AR-A0TT	2636	0	1.550216	0.7153687	11.63306	77.21876	16194.17
TCGA-E9-A1R2	1063	0	0.3297069	0.6636304	2.714692	26.28744	17572.17
TCGA-B6-A0IG	4456	1	0.1387032	0.2762584	3.942735	21.69624	12524.81
TCGA-BH-A0DH	1156	0	0.2001733	0.1291688	1.146544	2.75248	42805.56
TCGA-BH-A0HI	620	0	0.181485	0.1113024	0.4347008	3.683208	28946.66
TCGA-E2-A1L7	1836	0	0.723972	0.8012864	5.290328	28.86104	9140.897
TCGA-AR-A5QM	1665	0	0.3018083	0.3931678	2.219348	10.62095	6677.129
TCGA-BH-A0BV	1519	0	0.3884053	0.3473348	1.093268	11.25871	6809.737
TCGA-AN-A0XV	162	0	0.542973	0.2477901	1.873729	40.15037	19409.86
TCGA-D8-A1XY	503	0	0.123849	0.15191	0.4944143	0.8777285	19137.98
TCGA-D8-A13Z	635	0	0.2512797	0.5021147	2.330842	23.04386	19010.08
TCGA-OL-A6VO	858	0	0.1761133	0.3847144	2.768916	27.07997	12507.15
TCGA-A2-A1FV	714	0	0.0752836	0.158987	0.2910642	2.679306	7644.654
TCGA-AC-A3QQ	734	0	1.427714	0.1263159	2.100537	21.771	31940.78
TCGA-A8-A093	546	0	0.05507586	0.1337582	0.2116219	0.3903274	55644.16
TCGA-AO-A0J5	792	1	0.1488929	0.1893012	0.2546167	4.231014	49063.91
TCGA-B6-A0WZ	6292	0	0.1843064	0.1638975	0.400072	0.6011467	21283.56
TCGA-AN-A0FJ	242	0	0.09867634	0.1426471	0.5687266	41.24785	28128.77
TCGA-XX-A89A	488	0	0.4542017	0.4888817	3.218696	27.69577	17931.91
TCGA-A8-A08A	30	0	0.1250634	0.1349917	0.7688641	1.440295	47667.86
TCGA-A2-A0T4	624	0	0.3091407	0.201103	3.427141	36.88352	43471.02
TCGA-BH-A2L8	612	0	1.013897	0.227051	8.202587	68.51638	27754.7
TCGA-A1-A0SB	259	0	0.02914978	0.2818638	0.2800107	0.8005248	92677.81
TCGA-AO-A0JJ	1887	0	0.6590057	0.1663574	4.270806	53.60449	136131.3
TCGA-BH-A0HU	392	0	0.1310788	0.2236705	0.6539028	3.64756	13643.79
TCGA-BH-A1F6	2965	1	0.4095108	0.234634	2.688178	6.85803	6267.628
TCGA-BH-A1FC	3472	1	1.33077	0.07914126	4.588095	7.092946	6219.965
TCGA-BH-A0AZ	1919	0	0.1965051	0.1228656	0.4972252	4.126997	36481.53
TCGA-D8-A1J8	431	0	0.7432574	0.0523214	1.394233	2.971574	11566.84
TCGA-A2-A3Y0	1167	0	0.4434988	1.386497	2.844103	6.477883	11198.57
TCGA-BH-A0AY	777	0	0.4439728	0.128362	0.8877687	24.17648	23154.41
TCGA-AO-A12H	1234	0	0.07232193	0.111519	0.1134236	0.05491627	76201.61
TCGA-D8-A1X6	541	0	0.1397899	0.3600719	0.4970149	1.030106	44788.89
TCGA-BH-A0W3	728	0	0.1571418	0.2041682	0.5175404	0.9280647	18305.79
TCGA-C8-A273	513	0	0.1584587	0.1870729	0.4240255	1.807345	13889
TCGA-BH-A0BJ	660	0	0.2883483	0.205967	1.333719	20.44301	36864.33
TCGA-AR-A1AR	524	1	0.6617978	0.1449035	6.481458	86.89248	22311.93
TCGA-E2-A572	1208	0	0.06036808	0.3054396	0.9278262	19.51992	20467.26
TCGA-A2-A3XU	912	1	0.04592441	0.5473371	0.03781256	0.4271797	21002.23
TCGA-BH-A8FZ	574	0	0.61154	0.5156935	6.726723	54.97964	15026.61
TCGA-E9-A2JS	904	1	0.1670105	0.6452804	0.7063048	0.5649087	7756.682
TCGA-E9-A22H	630	0	0.3500202	0.05603067	1.211394	5.187236	41741.59
TCGA-A8-A06U	883	1	0.2493419	0.1321651	1.283122	6.673988	41974.59
TCGA-A8-A09X	426	1	0.5150147	0.1662947	3.986749	20.89365	12561.39
TCGA-C8-A26Z	470	0	0.0674532	0.2457271	3.965458	3.316449	33442.62
TCGA-B6-A0IH	2965	1	0.4853437	0.210196	2.042477	93.79479	28225.93
TCGA-A7-A6VW	285	0	0.1360072	0.4555993	0.8340846	3.041254	8969.505
TCGA-AO-A03R	2091	0	0.3911708	0.1276888	6.503866	202.1515	70456.86
TCGA-EW-A1PA	575	0	0.5145486	0.9938674	2.069252	39.70051	12275.29
TCGA-AC-A6NO	51	0	0.1599035	0.2855474	1.293356	8.249393	30008.16
TCGA-AN-A0XO	375	0	0.05908658	0.2014017	0.2048414	0.710776	22655.21
TCGA-A8-A08X	1308	0	0.3013483	0.2323365	1.407699	11.6046	22324.83
TCGA-A7-A0D9	1139	0	0.08805018	0.2851203	0.456734	3.673914	33415.81
TCGA-E2-A1IF	1138	0	0.2512095	0.21789	1.506957	42.34675	26281.64
TCGA-A2-A0T2	255	1	0.06652542	0.3171458	0.2775253	1.461562	18232.48
TCGA-AC-A5XS	588	0	0.4822428	0.3475103	4.710599	53.45006	7085.878
TCGA-AC-A3OD	451	0	2.944929	0.1189639	8.450333	19.30877	14042.9
TCGA-B6-A0WT	5739	0	0.1505638	0.1320446	0.3719071	3.401251	26952.87
TCGA-E2-A1LA	748	0	0.7619894	0.1658227	2.971022	39.3524	37713.94
TCGA-BH-A0BF	1324	1	1.293513	0.3604941	5.810543	30.45477	14234.88
TCGA-A2-A0ET	1066	0	0.2262576	0.1458025	1.262341	3.356595	25954.82
TCGA-C8-A12Q	385	1	0.2433077	0.2781249	1.051738	26.88897	47939.59
TCGA-A2-A4S0	706	0	0.05024856	0.6101728	0.3102969	1.034962	41182.66
TCGA-A8-A076	1642	0	0.222316	0.1253547	1.14746	2.76901	11692.85
TCGA-D8-A147	584	0	0.4448023	0.3568409	2.652727	2.406864	26096.6
TCGA-E2-A15P	595	0	0.3367638	0.2440149	1.376128	12.79523	33105
TCGA-BH-A0BR	2330	0	0.2252093	0.285256	1.498573	8.525989	32133.8
TCGA-BH-A0BM	1876	0	0.3087261	0.2924665	1.016777	26.919	184757.3
TCGA-E9-A1N3	1059	0	0.08322799	0.2287468	0.263956	2.310222	14332.19
TCGA-BH-A0DQ	98	0	0.1349217	0.2427209	1.362702	13.72149	22292.28
TCGA-A8-A07W	304	0	0.1335294	0.3603244	0.8367919	1.182918	19358.4
TCGA-EW-A2FW	672	0	0.1245549	0.1854383	0.7850697	5.090924	95226.27
TCGA-AR-A1AM	1903	0	0.355585	0.532424	2.277942	18.96961	20051.41
TCGA-D8-A27P	49	0	0.06487774	0.1187977	0.2899838	8.251663	72469.65
TCGA-A2-A3KD	1206	0	0.2129849	0.1507494	1.793891	13.90048	26641
TCGA-GM-A2D9	1812	1	0.1242322	0.3142839	1.32975	15.93054	67049.3
TCGA-B6-A40B	3152	0	0.07758621	0.4758264	0.9408045	3.149199	10327.58
TCGA-AR-A24T	2312	0	0.1765461	0.08932561	0.5753908	3.988191	25248.44
TCGA-AN-A0XL	163	0	0.2039391	0.2985792	0.6002118	8.602815	15692.42
TCGA-A2-A0EN	4088	0	0.5261584	0.3226863	6.86964	70.69834	16754.21
TCGA-B6-A0IP	3926	1	0.2140972	0.1599878	3.720868	23.89788	67154.88
TCGA-E2-A10E	865	0	0.1820106	0.04815188	1.951134	11.55242	82603.29
TCGA-C8-A12O	385	0	0.355557	0.2878374	0.7334241	3.322241	13930.86
TCGA-A8-A07I	426	0	0.2511054	0.2168316	1.132998	3.310066	25274.24
TCGA-BH-A0BT	2365	0	0.2233043	0.1564387	3.153923	19.33331	13242.33
TCGA-A2-A0CZ	1616	0	0.3471943	0.2896967	3.385276	44.12076	12580.04
TCGA-LL-A7T0	376	0	0.3344027	0.599117	2.049219	7.780011	8678.929
TCGA-BH-A6R9	160	0	0.4634211	0.2311896	1.340286	3.249807	15718.78
TCGA-EW-A2FR	1673	0	0.2737189	0.2678515	0.7083077	4.204827	11990.25
TCGA-D8-A1XT	506	0	0.2758094	0.1717527	0.7087263	2.980358	12424.28
TCGA-E2-A1IG	2140	0	0.1380611	0.6249275	0.2273494	2.532925	49843.62
TCGA-EW-A1OV	789	0	1.499017	0.3677312	18.31356	215.633	4792.845
TCGA-GM-A3XL	2108	0	0.6085494	0.5542253	4.785108	8.430259	39902.34
TCGA-A2-A0CP	2813	0	0.1263477	0.2512226	1.007452	26.89847	19961.8
TCGA-BH-A1FH	1034	1	0.4303174	0.3900894	1.417234	17.58341	17596.4
TCGA-D8-A27M	410	0	0.8876875	0.2386215	5.751916	35.10733	30511.82
TCGA-B6-A0RM	2373	1	0.1064614	0.2265111	0.8226239	3.155847	46691.68
TCGA-A8-A0AB	518	0	0.04014723	0.2500059	0.2288481	0.2626403	19871.22
TCGA-E2-A105	1308	0	0.09875353	0.3792257	0.6192086	3.512833	38088.54
TCGA-E9-A248	59	0	1.09517	0.1467517	8.615792	61.18211	11894.87
TCGA-BH-A18H	652	0	0.4650709	1.223206	9.81059	78.29039	12993.97
TCGA-E9-A1RF	200	0	0.4435428	0.1870132	2.088474	4.991417	13787.81
TCGA-D8-A143	431	0	0.2372971	0.1908699	1.525484	15.69359	40461.3
TCGA-AC-A3HN	496	0	0.607247	0.3991545	2.015328	21.30288	12855.2
TCGA-AR-A2LM	1585	0	0.3899295	0.2861275	1.092711	15.63539	54942.24
TCGA-E2-A1IJ	865	0	0.5319249	0.2484312	3.133159	32.00704	18719.04
TCGA-A7-A26G	722	0	0.5284171	0.09283299	2.65127	20.01201	22559.96
TCGA-AO-A0JD	2190	0	0.1522134	0.09698084	2.221076	18.54101	50421.39
TCGA-E2-A1LE	879	1	0.5864398	0.2937192	3.957941	45.48151	8990.639
TCGA-EW-A3E8	1035	0	0.7828289	0.5773992	8.708642	166.6242	22724.81
TCGA-A2-A4S1	820	0	0.2122016	0.2678377	0.2818055	0.618536	19152.93
TCGA-A7-A425	447	0	0.1859797	0.536873	1.5241697	24.0698142	6867.694
TCGA-AR-A0U4	2615	0	0.3956222	0.07704131	2.431308	6.937259	19979.39
TCGA-A2-A04N	4354	0	0.1172422	0.2343511	0.8008677	9.463093	9965.416
TCGA-AO-A125	3456	0	0.02616809	0.1235739	0.3375524	0	101973.4
TCGA-AO-A1KS	350	0	0.3717113	0.03408421	1.390615	6.406842	13576.48
TCGA-OL-A66I	714	0	2.069416	0.47939	13.13296	117.5502	8620.811
TCGA-D8-A1JE	575	0	0.1397984	0.0922145	0.3836839	0.03302546	49527.79
TCGA-AN-A0AK	224	0	0.1485392	0.2626113	0.8518968	1.987444	41188.45
TCGA-E2-A106	2541	0	0.03654191	0.5259042	0.3409898	3.280359	41101.44
TCGA-E2-A14U	1318	0	0.1647875	0.5067208	1.009714	7.373837	33762.61
TCGA-GM-A2DH	2193	0	1.232041	0.4813122	12.99981	46.63087	28414.87
TCGA-BH-A0DZ	495	0	0.1335333	0.1201116	0.5570632	4.116676	50108.43
TCGA-AR-A2LR	846	0	0.09777377	0.2198659	0.9123732	10.59607	25935.65
TCGA-E9-A1RD	34	0	0.1425365	0.1442362	0.2151593	0.1894067	19056.04
TCGA-A2-A0YD	769	0	0.3083024	0.1674032	2.272226	41.12798	33258.02
TCGA-AQ-A0Y5	172	1	0.08761756	0.2315072	1.364672	0.03880958	23111.8
TCGA-E9-A3Q9	560	0	0.314426	0.2121168	0.3883311	2.96651	64316.93
TCGA-AR-A5QN	488	0	0.1563172	0.3916867	3.070561	23.34364	6065.448
TCGA-BH-A1EY	538	1	0.5277177	0.2179634	3.937142	22.38264	20974.99
TCGA-A8-A09B	365	0	0.1408735	0.3537433	0.3157514	3.265543	51106.36
TCGA-EW-A1P4	907	0	0.6537208	0.4518998	1.993522	6.177302	21211.31
TCGA-A8-A08B	1156	0	0.1840354	0.1045501	3.397425	2.26532	26279.87
TCGA-A2-A0YH	659	0	0.3522032	0.1381407	3.196655	0.9360356	11068.84
TCGA-BH-A18N	468	1	0.07467456	0.2182989	0.1366321	0.06615314	33834.19
TCGA-BH-A18J	612	1	0.08896321	0.1983138	0.08280346	0.226154	21205.88
TCGA-E2-A108	837	0	1.548604	0.2262436	8.04023	64.6709	32593.47
TCGA-EW-A1P1	1210	0	0.4542606	0.2648347	4.700676	42.95493	26366.66
TCGA-S3-AA10	468	0	0.976532	0.6654386	9.461712	17.17084	11654.15
TCGA-A8-A07E	608	0	0.3200924	0.2442952	3.056149	48.27485	27158.86
TCGA-AO-A1KP	2953	0	0.05524735	0.1242358	0.3821054	1.487862	24942.74
TCGA-HN-A2NL	79	0	0.3124506	0.4742645	3.318666	17.72876	30791.49
TCGA-D8-A27G	409	0	0.4048339	0.2401462	3.884974	26.60095	34967.77
TCGA-BH-A0W7	1363	0	0.6567523	0.1996871	7.48668	78.69153	31372.19
TCGA-BH-A0RX	170	0	0.5041579	0.154903	7.685627	69.70024	15564.78
TCGA-D8-A73X	368	0	0.2404309	0.2390295	0.4653854	3.318228	37203.95
TCGA-A8-A082	549	0	0.1314162	0.360736	0.8208541	0.6985183	44499.08
TCGA-BH-A8G0	662	0	0.8513724	0.4150139	9.099308	57.19412	20652.34
TCGA-EW-A1P8	239	1	0.2202743	0.7177688	1.642562	5.147221	12834.35
TCGA-AC-A2BK	2222	0	0.1798431	0.4080933	0.06057676	0.1955296	14378.99
TCGA-E2-A1II	1025	0	1.8052066	0.2029703	11.2660596	97.7602241	7393.801
TCGA-A2-A0ST	3017	0	1.716124	0.5969006	25.93029	283.8592	18943.71
TCGA-E2-A15D	526	0	0.4153876	0.2275112	1.395153	20.54892	47353.15
TCGA-PL-A8LZ	302	0	0.9151462	0.1855686	11.99502	25.44615	11434.22
TCGA-A7-A3J0	313	0	0.2689162	0.4186505	1.620475	17.60801	36041.92
TCGA-AC-A3YI	707	0	0.1291226	0.5226492	1.922531	25.42271	24214.08
TCGA-A8-A09Q	761	0	0.5970288	0.1683877	1.566367	5.557926	20270.6
TCGA-E9-A1R7	1130	0	0.08854472	0.05194234	0.9953068	2.31229	13497.22
TCGA-OL-A6VQ	600	0	0.2548878	0.3439028	3.65766	55.80523	26420.37
TCGA-E2-A159	762	0	0.7896087	0.5213491	4.945186	13.50637	12456.75
TCGA-C8-A26V	616	0	0.1718426	0.1194408	0.3129913	0.1245542	19364.68
TCGA-E9-A22A	1189	0	0.3577791	0.1245747	2.503954	2.48449	10999.5
TCGA-E2-A573	1062	0	1.043657	0.3012755	7.561935	38.59934	10030.13
TCGA-AO-A0J3	651	0	0.1063072	0.1514017	0.2382752	0.5022724	7365.365
TCGA-A8-A09A	304	0	0.3287119	0.1228178	2.781449	20.67081	17448.5
TCGA-BH-A1F5	2712	1	0.1170733	0.08951012	0.3148873	2.012043	17739.63
TCGA-AC-A2FE	2240	0	0.8852184	0.4535564	11.92006	54.65593	22402.43
TCGA-BH-A0HK	178	0	0.05569345	0.1366244	0.7670466	7.266147	48903.04
TCGA-AQ-A54N	78	0	0.01508087	1.007206	0.0745024	1.563112	13057.95
TCGA-OL-A5RX	878	0	0.4488376	0.5281274	2.380636	23.9681	22558.84
TCGA-D8-A1XM	538	0	0.3513677	0.1621841	3.035154	33.48628	27858.12
TCGA-E2-A15T	1563	0	0.04903068	0.1679288	1.32911	8.740576	101928.4
TCGA-A8-A0A6	640	0	0.9513691	0.2534532	5.498237	47.66945	93366.89
TCGA-A2-A0EY	1925	0	0.3298944	0.3352019	3.487512	23.40155	22656.3
TCGA-BH-A0H0	461	0	0.0989898	0.4825402	0.878148	3.462485	140299.7
TCGA-A2-A04Q	2385	0	1.638733	0.4737923	14.83515	142.7436	13423.79
TCGA-E2-A14P	1246	0	0.2459245	0.114625	4.16016	55.20994	13464.4
TCGA-BH-A0W4	759	0	0.1054218	0.2336775	0.5952044	5.583488	25393.08
TCGA-B6-A0X4	860	1	0.01863769	0.0922041	0.2148388	0.3302173	44207.88
TCGA-A2-A0ES	2190	0	0.2103904	0.1853816	3.676679	16.82002	35532.22
TCGA-UU-A93S	116	1	0.08372294	0.1540387	0.6517449	2.063246	11452.43
TCGA-BH-A1EW	1694	1	0.4220283	0.6939735	6.001328	30.54041	22970.63
TCGA-AR-A24H	4776	0	0.3839069	0.4128259	2.072446	6.4593	3875.388
TCGA-A7-A6VV	313	0	0.2310901	0.3172643	1.682401	28.57452	34618.94
TCGA-D8-A140	403	0	0.37502	0.1556889	2.668162	5.213376	71364.46
TCGA-D8-A1J9	532	0	0.1525355	0.1139282	0.282583	0.1447811	35912.59
TCGA-E2-A14Z	563	1	0.794272	0.3014037	9.25376	38.91978	12145.7
TCGA-AN-A0FS	210	0	0.05232529	0.1333536	0.6127335	2.333163	53031.07
TCGA-AO-A124	3506	0	0.09649694	0.1735957	1.101738	1.128406	10878.23
TCGA-A2-A0YF	1535	0	0.2809201	0.1002024	0.7656822	3.655714	5425.304
TCGA-E2-A1LG	1523	0	0.1268825	0.1185189	0.3375205	0.9165202	21090.96
TCGA-D8-A1Y3	430	0	0.2005225	0.1259464	1.212655	3.491546	5561.979
TCGA-E2-A1LK	266	1	0.1055666	0.302672	0.08691987	0.1402799	30548.94
TCGA-A7-A26H	724	0	0.3490567	0.1335001	1.909973	12.22776	26203.18
TCGA-AR-A1AQ	3021	0	0.9580383	0.1777347	4.368065	38.70129	18971.54
TCGA-A8-A0A2	579	0	0.3314367	0.2981234	1.027364	4.922371	15912.73
TCGA-E9-A5UO	420	0	0.04911067	0.4505796	0.1536569	0	18028.18
TCGA-A2-A1FX	1847	0	0.1805422	0.3277438	1.070296	7.938831	25184.91
TCGA-AO-A0JM	2184	0	0.1292433	0.1411642	1.2263	5.005061	60766.83
TCGA-EW-A423	309	0	0.2391922	0.7139086	1.724739	3.024348	8215.936
TCGA-A8-A092	942	0	0.08113634	0.2463115	0.8573288	2.246173	22203.53
TCGA-MS-A51U	681	0	0.4167631	0.5382112	2.019672	17.08889	22777.94
TCGA-E9-A1R3	78	0	0.2187495	0.09713597	1.536641	10.67056	34547.66
TCGA-AR-A24N	2388	0	0.3259529	0.09675295	1.068145	3.984847	27810.92
TCGA-A8-A08T	3409	1	0.09215786	0.2331419	0.6892395	2.571702	115241.5
TCGA-3C-AALK	1221	0	0.4097023	0.4981127	1.979524	25.51017	25901.8
TCGA-E9-A3X8	478	0	0.5927971	0.8428883	2.027445	68.18071	17640.39
TCGA-D8-A27V	381	0	0.2123847	0.1367655	0.7829416	16.80509	54210.47
TCGA-A2-A4RX	742	0	0.4879978	0.5471398	5.296975	26.59622	18852.41
TCGA-AC-A3EH	197	1	0.05108426	0.3605283	0.7829818	0.8772474	12047.27
TCGA-A2-A0T7	631	0	0.3182411	0.1690118	1.282268	8.223822	25696.73
TCGA-LD-A7W6	404	0	0.4037118	0.3761031	2.485103	15.04654	15126.67
TCGA-AR-A0TS	2275	0	1.571962	0.5740893	35.04013	155.4871	20140.79
TCGA-E9-A22E	912	0	0.1724464	0.09580542	0.9911208	1.761324	13347.37
TCGA-A2-A04U	2654	0	0.06206485	0.1674798	0.1579517	0.1199615	16257.54
TCGA-A8-A07P	334	0	0.1204256	0.08124106	2.069845	7.661197	17365.07
TCGA-BH-A0DK	423	0	0.8349327	0.2721364	8.759252	82.42583	39672.02
TCGA-BH-A1FM	1388	1	0.241433	0.05348122	0.06527353	0.05746087	23905.26
TCGA-A2-A0EQ	2426	0	1.646128	0.4175739	15.11952	143.6666	22362.18
TCGA-AR-A250	2274	0	0.2362145	0.2985368	0.9109064	0.492686	21381.28
TCGA-BH-A8FY	295	1	0.1244907	0.2771453	0.4407555	1.290329	62210.27
TCGA-AR-A2LH	616	1	0.812365	0.2911433	10.4825	94.38826	11995.03
TCGA-B6-A0IN	2573	1	0.2749712	0.3922	5.621231	61.59425	27483.16
TCGA-C8-A12V	385	0	2.770052	0.3307472	14.55653	98.68788	17396.34
TCGA-E9-A54Y	384	0	0.01133174	0.2981383	0.7930633	5.511205	8451.2
TCGA-D8-A1JI	577	0	0.1503042	0.2158788	0.5109893	2.164799	10986.12
TCGA-E2-A15F	658	0	0.205666	0.2504188	2.858098	23.54335	15357.75
TCGA-GI-A2C9	3342	0	0.1491918	0.2314886	0.386944	0.4163259	33299.07
TCGA-LL-A9Q3	532	0	0.1907273	0.3088025	1.274253	5.706109	7729.15
TCGA-A7-A6VX	317	0	0.125746	0.3204699	0.3911317	1.85661	20681.69
TCGA-B6-A0IK	571	1	0.2712236	0.2499127	4.074156	28.12954	22388.78
TCGA-A7-A0CH	1079	0	0.09300686	0.04182929	0.2722795	2.334481	61346.57
TCGA-E2-A1IL	118	0	0.1635112	0.2662589	0.649935	3.776148	20466.47
TCGA-E2-A570	931	0	0.1504897	0.4286516	0.2386375	2.310822	25097.79
TCGA-C8-A12L	363	0	0.1906667	0.2266282	0.7251365	1.278882	25447.71
TCGA-A7-A5ZX	336	0	0.1353769	0.3848799	0.9872581	6.578934	21144.22
TCGA-A1-A0SD	437	0	0.2650022	0.1577425	1.899568	56.71567	50757.31
TCGA-B6-A0X7	1781	1	0.1154723	0.2233118	0.633839	7.590308	11558.11
TCGA-AC-A62X	417	0	0.01889388	0.3441452	0.2644617	0.07532022	8107.859
TCGA-A2-A04X	1686	0	0.8867581	0.140169	7.441784	46.52263	24660.28
TCGA-AN-A0FL	231	0	0.02758274	0.2294957	0.2649578	1.148453	14372.9
TCGA-A2-A3XW	1505	0	0.1816212	0.622425	3.75646	76.86308	28560.06
TCGA-A7-A4SC	446	0	0.4037852	0.6073181	2.125581	19.91435	12128.27
TCGA-EW-A1IZ	554	0	1.876119	0.274046	9.285988	142.9343	8283.938
TCGA-AO-A03T	2124	0	0.2231463	0.3010762	3.480487	61.38591	34472.53
TCGA-E9-A6HE	468	0	0.1609045	0.1781313	0.747341	5.460495	11482.17
TCGA-A1-A0SG	434	0	0.2610181	0.2515529	3.363563	33.12127	40407.46
TCGA-A2-A259	1596	0	0.3080462	0.13532	5.102182	71.3395	30391.46
TCGA-AN-A04A	90	0	0.06870165	0.2224667	0.4129358	3.834295	16974.09
TCGA-C8-A134	383	0	0.4874357	0.5115164	2.599139	27.14249	21349.65
TCGA-BH-A0B0	2477	0	0.5009182	0.1559665	4.448697	31.60911	61912.69
